# Supplementary material for: Structural basis of the substrate recognition and inhibition mechanism of Plasmodium falciparum nucleoside transporter PfENT1
Source: Nat Commun. 2023 Mar 28;14:1727. doi: 10.1038/s41467-023-37411-1 (PMC10050424; doi:10.1038/s41467-023-37411-1)
Supplement: Supplementary file 3 — Source Data [file 41467_2023_37411_MOESM3_ESM.zip › Source Data file/source data.xlsx]

## Sheet: Figure 1a
Figure 1a	Binding affinity between nucleosides and pfENT1 measured by ITC.
Substrate	Kd/ mm
	N=3			Mean	SD	Mean +_SD
Inosine	52.3	64.2	77.7	64.73	12.71	64.73±12.71
Guanosine	172	179	207	186	18.52	186±18.52
Adenosine	ND	ND	ND	#DIV/0!	#DIV/0!	#DIV/0!
Thymidine	ND	ND	ND	#DIV/0!	#DIV/0!	#DIV/0!
Cytidine	ND	ND	ND	#DIV/0!	#DIV/0!	#DIV/0!
Uridine	ND	ND	ND	#DIV/0!	#DIV/0!	#DIV/0!

## Sheet: Figure 1b
Figure 1b	Time course for uptake of inosine in the knock-in yeast strain.
	fmol per million cells
time	Control			PfENT1
1	0.784458	0.835508	0.892229	0.824163	1.04765	1.26886
5	0.943279	0.90017	1.00964	1.49178	1.52184	1.61486
10	1.10607	1.1418	1.17811	2.86444	2.82303	2.62791
20	1.37436	1.45774	1.46171	4.04821	4.1747	4.44129
30	1.4861	1.4447	1.35961	5.94611	6.15995	6.19796
45	1.42768	1.64152	1.46512	10.3307	9.86954	9.47419
60	1.69597	1.67328	1.5882	11.051	11.1951	11.2042

## Sheet: Figure 1c
Figure 1c	Normalized transport activities of [3H]-inosine was examined in uptake assays in the presence of the indicated nucleosides/nucleobase and inhibitor GSK4 .
	Negative control	Control	Inosine	Adenosine	Guanosine	Thymidine	Cytidine	Uridine	Hypoxanthine	GSK4
Uptake of [3H]-inosine (Percentage of PfENT1 WT)	7	105	11	18	10	42	115	81	23	25.9096
	8	97	14	19	11	41	137	73	22	25.862
	10	97	11	17	13	41	136	79	24	25.5491

## Sheet: Figure 3c
Figure 3c	Binding affinity between inosine and pfENT1 construct measured by ITC.
Construct	Kd/ mm
	N=3			Mean	SD	Mean +_SD
S49A	ND	ND	ND	#DIV/0!	#DIV/0!	#DIV/0!
W53A	1900	1940	1650	1830	157.16	1830±157.16
Q135A	ND	ND	ND	#DIV/0!	#DIV/0!	#DIV/0!
D287A	ND	ND	ND	#DIV/0!	#DIV/0!	#DIV/0!
R291A	53	56	31	46.67	13.65	46.67±13.65

## Sheet: Figure 3d
Figure 3d	Normalized transport activities of [3H]-inosine was examined in different construct
	Control	PfNT1	Y190A	W53A	Q135A	D287A	R291A
Uptake of [3H]-inosine (Percentage of PfENT1 WT)	3.67813	91.8547	86.66	3.40546	5.41277	2.16395	3.34745
	4.07844	100.116	72.3	4.25248	5.70285	2.55265	3.34745
	2.72669	108.041	69.9	4.02042	5.47079	1.81586	3.01677

## Sheet: Figure 5e
Figure 5e	Binding affinity between GSK4 and pfENT1 construct measured by ITC.
Construct	Kd/ mm
	N=3			Mean	SD	Mean +_SD
L50A	1.1	1.25	1.35	1.23	0.13	1.23±0.13
W53A	ND	ND	ND	#DIV/0!	#DIV/0!	#DIV/0!
L73A	3.75	2.88	2.9	3.18	0.5	3.18±0.5
Q135A	3.01	1.92	2.21	2.38	0.56	2.38±0.56
F139A	2.07	1.23	2.18	1.83	0.52	1.83±0.52
R291A	0.0624	0.047	0.0767	0.06	0.01	0.06±0.01
F390A	0.96	0.856	0.616	0.81	0.18	0.81±0.18

## Sheet: Supplementary Figure 1a
Supplementary Figure 1a	SEC profiles of PfENT1 and PfENT1Y190A
PfENT1			PfENT1Y190A
Elution volume (ml)	UV absorbance (mAU)		Elution volume (ml)	UV absorbance (mAU)
0	0.0178327		0	-0.00589425
0.001	0.0198938		0.001	-0.00609934
0.002	0.0217284		0.002	-0.00623937
0.002	0.0224714		0.002	-0.00622624
0.003	0.0229829		0.003	-0.00669208
0.004	0.0236514		0.004	-0.00671827
0.004	0.0244093		0.004	-0.00253464
0.005	0.0250782		0.005	0.000116962
0.006	0.0256321		0.006	0.000445342
0.006	0.0261282		0.007	0.000782919
0.007	0.027005		0.007	0.000793611
0.008	0.0273964		0.008	0.000612495
0.008	0.0277158		0.009	0.000384101
0.009	0.0282972		0.01	-0.000122211
0.01	0.029493		0.01	0.000261923
0.01	0.0305747		0.011	0.000632742
0.011	0.0311498		0.012	0.000487292
0.012	0.0315666		0.013	0.000242077
0.012	0.0320769		0.013	0.00028591
0.013	0.0323391		0.014	0.000257511
0.014	0.0330084		0.015	0.000274656
0.014	0.0337863		0.015	0.000906917
0.015	0.0344671		0.016	0.000987836
0.016	0.0348894		0.017	0.00108823
0.016	0.0353863		0.018	0.00134322
0.017	0.0363324		0.018	0.00157031
0.017	0.0370626		0.019	0.0017
0.018	0.0372718		0.02	0.00176959
0.019	0.0368816		0.021	0.00160598
0.019	0.0358259		0.021	0.00119523
0.02	0.0355421		0.022	0.000697261
0.021	0.0354365		0.023	0.00121535
0.021	0.0350492		0.024	0.00166128
0.022	0.0342291		0.024	0.00140788
0.023	0.0340908		0.025	0.00116143
0.023	0.0340489		0.026	0.00125972
0.024	0.034029		0.026	0.00114976
0.025	0.0340724		0.027	0.00172418
0.025	0.0343798		0.028	0.00236668
0.026	0.0341641		0.029	0.00224888
0.027	0.0340468		0.029	0.00198297
0.027	0.0338907		0.03	0.00215205
0.028	0.0324606		0.031	0.00265154
0.029	0.031828		0.032	0.00324288
0.029	0.0317896		0.032	0.00404548
0.03	0.0323573		0.033	0.00355925
0.031	0.033274		0.034	0.0032674
0.031	0.0331979		0.035	0.00334715
0.032	0.033357		0.035	0.00393233
0.032	0.033606		0.036	0.00413753
0.033	0.0338253		0.037	0.00381794
0.034	0.0339214		0.037	0.00419376
0.034	0.034283		0.038	0.00404826
0.035	0.034296		0.039	0.00499214
0.036	0.0345712		0.04	0.00445308
0.036	0.0349454		0.04	0.00431738
0.037	0.0346093		0.041	0.0047181
0.038	0.0344013		0.042	0.00482986
0.038	0.0344112		0.043	0.00465353
0.039	0.0343939		0.043	0.00487494
0.04	0.0340731		0.044	0.00505364
0.04	0.0329629		0.045	0.00439011
0.041	0.0320766		0.046	0.00348948
0.042	0.0317433		0.046	0.00324585
0.042	0.0317994		0.047	0.00254824
0.043	0.0320439		0.048	0.00169715
0.044	0.0328204		0.048	0.00140536
0.044	0.0329404		0.049	0.00165962
0.045	0.0328921		0.05	0.00179728
0.046	0.032865		0.051	0.0027233
0.046	0.0332836		0.051	0.00324408
0.047	0.0337316		0.052	0.00358947
0.048	0.0337972		0.053	0.00390302
0.048	0.0333269		0.054	0.00478106
0.049	0.0334547		0.054	0.00631549
0.049	0.0343666		0.055	0.00803352
0.05	0.0353234		0.056	0.0095332
0.051	0.0360916		0.057	0.011281
0.051	0.036602		0.057	0.0118521
0.052	0.0371208		0.058	0.0124961
0.053	0.0385975		0.059	0.0139536
0.053	0.0399682		0.059	0.0160304
0.054	0.0410495		0.06	0.0181623
0.055	0.0425663		0.061	0.0202951
0.055	0.0436128		0.062	0.0224735
0.056	0.0452421		0.062	0.0241227
0.057	0.0471756		0.063	0.0260728
0.057	0.0490317		0.064	0.0281975
0.058	0.0502601		0.065	0.0301965
0.059	0.0515647		0.065	0.0317712
0.059	0.0532665		0.066	0.0335368
0.06	0.0555179		0.067	0.0352658
0.061	0.0584079		0.068	0.0369039
0.061	0.0624717		0.068	0.0389468
0.062	0.0652272		0.069	0.0401729
0.063	0.0682089		0.07	0.0417872
0.063	0.0719046		0.07	0.0436307
0.064	0.0755467		0.071	0.0464703
0.065	0.0791334		0.072	0.0482889
0.065	0.0832003		0.073	0.0495913
0.066	0.087355		0.073	0.0511296
0.066	0.091221		0.074	0.0527191
0.067	0.094842		0.075	0.054488
0.068	0.0989294		0.076	0.0568054
0.068	0.103209		0.076	0.058591
0.069	0.107903		0.077	0.0602864
0.07	0.113399		0.078	0.0625085
0.07	0.118161		0.079	0.064651
0.071	0.122533		0.079	0.0665479
0.072	0.126715		0.08	0.0683486
0.072	0.130886		0.081	0.0699823
0.073	0.135263		0.081	0.072024
0.074	0.139738		0.082	0.074372
0.074	0.144276		0.083	0.0752657
0.075	0.14879		0.084	0.0768357
0.076	0.153307		0.084	0.0786153
0.076	0.158608		0.085	0.0803762
0.077	0.16246		0.086	0.0824172
0.078	0.166354		0.087	0.084907
0.078	0.170623		0.087	0.0877834
0.079	0.175157		0.088	0.0897078
0.08	0.179623		0.089	0.0925337
0.08	0.183995		0.09	0.0944648
0.081	0.18844		0.09	0.0960175
0.082	0.193089		0.091	0.0977421
0.082	0.198065		0.092	0.0996719
0.083	0.203496		0.092	0.101656
0.083	0.208354		0.093	0.103609
0.084	0.212836		0.094	0.105107
0.085	0.217295		0.095	0.106358
0.085	0.221981		0.095	0.108004
0.086	0.22697		0.096	0.108406
0.087	0.231671		0.097	0.10874
0.087	0.236139		0.098	0.109433
0.088	0.240776		0.098	0.109796
0.089	0.244869		0.099	0.110635
0.089	0.249851		0.1	0.112512
0.09	0.254763		0.101	0.113673
0.091	0.259014		0.101	0.114644
0.091	0.262573		0.102	0.115433
0.092	0.26708		0.103	0.116094
0.093	0.271137		0.103	0.116877
0.093	0.274969		0.104	0.118031
0.094	0.278938		0.105	0.119511
0.095	0.282488		0.106	0.12092
0.095	0.286156		0.106	0.12219
0.096	0.289568		0.107	0.123874
0.097	0.29281		0.108	0.125856
0.097	0.296275		0.109	0.128802
0.098	0.29898		0.109	0.131308
0.098	0.30194		0.11	0.133747
0.099	0.305367		0.111	0.136528
0.1	0.309308		0.112	0.140329
0.1	0.312187		0.112	0.144171
0.101	0.314332		0.113	0.148824
0.102	0.316325		0.114	0.154394
0.102	0.318131		0.114	0.160097
0.103	0.31924		0.115	0.166664
0.104	0.321247		0.116	0.174028
0.104	0.322669		0.117	0.182566
0.105	0.32416		0.117	0.192259
0.106	0.326022		0.118	0.202852
0.106	0.327414		0.119	0.21336
0.107	0.328272		0.12	0.223096
0.108	0.328906		0.12	0.233291
0.108	0.329414		0.121	0.243703
0.109	0.329852		0.122	0.254202
0.11	0.330189		0.123	0.266156
0.11	0.330438		0.123	0.277648
0.111	0.330175		0.124	0.288849
0.112	0.32968		0.125	0.299944
0.112	0.32977		0.125	0.310757
0.113	0.329645		0.126	0.32156
0.114	0.329259		0.127	0.331771
0.114	0.328956		0.128	0.341204
0.115	0.328963		0.128	0.350863
0.115	0.329361		0.129	0.360571
0.116	0.329345		0.13	0.370216
0.117	0.329261		0.131	0.379694
0.117	0.329169		0.131	0.388278
0.118	0.329129		0.132	0.397171
0.119	0.329505		0.133	0.406169
0.119	0.329478		0.134	0.415093
0.12	0.329499		0.134	0.423691
0.121	0.329485		0.135	0.432694
0.121	0.329129		0.136	0.441115
0.122	0.329429		0.136	0.449512
0.123	0.32965		0.137	0.456977
0.123	0.330052		0.138	0.46395
0.124	0.330491		0.139	0.470428
0.125	0.33019		0.139	0.477497
0.125	0.329353		0.14	0.48406
0.126	0.328624		0.141	0.490559
0.127	0.327721		0.142	0.497666
0.127	0.326606		0.142	0.50441
0.128	0.325865		0.143	0.510328
0.129	0.326187		0.144	0.516353
0.129	0.325209		0.145	0.522249
0.13	0.324274		0.145	0.527339
0.131	0.323484		0.146	0.531973
0.131	0.322433		0.147	0.536489
0.132	0.321203		0.147	0.541139
0.132	0.32086		0.148	0.54575
0.133	0.319191		0.149	0.549845
0.134	0.318048		0.15	0.553277
0.134	0.316833		0.15	0.555941
0.135	0.315338		0.151	0.557533
0.136	0.314099		0.152	0.558339
0.136	0.313417		0.153	0.559371
0.137	0.313074		0.153	0.559067
0.138	0.312103		0.154	0.55771
0.138	0.310206		0.155	0.555978
0.139	0.308436		0.156	0.552975
0.14	0.306835		0.156	0.548222
0.14	0.305354		0.157	0.544202
0.141	0.304129		0.158	0.540612
0.142	0.303051		0.158	0.537043
0.142	0.302129		0.159	0.53394
0.143	0.300485		0.16	0.530006
0.144	0.298416		0.161	0.525078
0.144	0.296762		0.161	0.519847
0.145	0.295444		0.162	0.514656
0.146	0.293241		0.163	0.509543
0.146	0.291378		0.164	0.50487
0.147	0.290419		0.164	0.499824
0.147	0.288996		0.165	0.495088
0.148	0.287253		0.166	0.490849
0.149	0.28587		0.167	0.48699
0.149	0.284545		0.167	0.482841
0.15	0.283153		0.168	0.477934
0.151	0.282063		0.169	0.473398
0.151	0.281458		0.169	0.469217
0.152	0.280176		0.17	0.465049
0.153	0.278278		0.171	0.461247
0.153	0.276266		0.172	0.457871
0.154	0.274415		0.172	0.454867
0.155	0.272467		0.173	0.451241
0.155	0.27015		0.174	0.447074
0.156	0.268456		0.175	0.443325
0.157	0.266724		0.175	0.439928
0.157	0.264852		0.176	0.437094
0.158	0.263125		0.177	0.433997
0.159	0.26093		0.178	0.430752
0.159	0.258337		0.178	0.42838
0.16	0.255898		0.179	0.425229
0.161	0.253451		0.18	0.421563
0.161	0.251554		0.18	0.418764
0.162	0.250118		0.181	0.416262
0.163	0.247204		0.182	0.412946
0.163	0.245568		0.183	0.410558
0.164	0.243722		0.183	0.407913
0.164	0.240812		0.184	0.40597
0.165	0.237779		0.185	0.403966
0.166	0.235685		0.186	0.401431
0.166	0.234118		0.186	0.398652
0.167	0.232557		0.187	0.395711
0.168	0.230153		0.188	0.39313
0.168	0.22772		0.189	0.390771
0.169	0.224797		0.189	0.389297
0.17	0.222341		0.19	0.38734
0.17	0.219568		0.191	0.386037
0.171	0.216917		0.191	0.384685
0.172	0.214646		0.192	0.382401
0.172	0.212414		0.193	0.379861
0.173	0.209808		0.194	0.378266
0.174	0.206698		0.194	0.377005
0.174	0.203817		0.195	0.375356
0.175	0.201817		0.196	0.373417
0.176	0.199417		0.197	0.371116
0.176	0.197467		0.197	0.368748
0.177	0.194976		0.198	0.366499
0.178	0.192054		0.199	0.364431
0.178	0.188983		0.2	0.36244
0.179	0.18638		0.2	0.35955
0.18	0.184276		0.201	0.357371
0.18	0.18192		0.202	0.355066
0.181	0.179018		0.202	0.352808
0.181	0.175945		0.203	0.350532
0.182	0.174159		0.204	0.348664
0.183	0.172576		0.205	0.346456
0.183	0.169994		0.205	0.344726
0.184	0.167616		0.206	0.343177
0.185	0.165541		0.207	0.341752
0.185	0.163289		0.208	0.341113
0.186	0.160699		0.208	0.33841
0.187	0.157933		0.209	0.336218
0.187	0.154926		0.21	0.333617
0.188	0.152348		0.211	0.330478
0.189	0.149477		0.211	0.328907
0.189	0.147267		0.212	0.326675
0.19	0.144864		0.213	0.323994
0.191	0.142249		0.213	0.321492
0.191	0.140083		0.214	0.319635
0.192	0.138314		0.215	0.317857
0.193	0.13617		0.216	0.315813
0.193	0.133665		0.216	0.313931
0.194	0.131174		0.217	0.31236
0.195	0.129015		0.218	0.31064
0.195	0.127156		0.219	0.308381
0.196	0.125317		0.219	0.305926
0.197	0.123224		0.22	0.303945
0.197	0.120326		0.221	0.302422
0.198	0.117484		0.222	0.300691
0.198	0.115657		0.222	0.298603
0.199	0.1141		0.223	0.296204
0.2	0.1119		0.224	0.293671
0.2	0.109982		0.224	0.290976
0.201	0.108708		0.225	0.289266
0.202	0.107391		0.226	0.287731
0.202	0.1053		0.227	0.285408
0.203	0.102212		0.227	0.282417
0.204	0.101277		0.228	0.279075
0.204	0.10035		0.229	0.276581
0.205	0.0998606		0.23	0.275083
0.206	0.0989085		0.23	0.273231
0.206	0.0971179		0.231	0.27099
0.207	0.0959111		0.232	0.268417
0.208	0.0938362		0.233	0.266236
0.208	0.0927721		0.233	0.264038
0.209	0.0912307		0.234	0.261812
0.21	0.0900817		0.235	0.259692
0.21	0.0888386		0.235	0.257105
0.211	0.0875688		0.236	0.255128
0.212	0.0860182		0.237	0.253312
0.212	0.0842009		0.238	0.25184
0.213	0.0829534		0.238	0.251006
0.213	0.0830101		0.239	0.248719
0.214	0.0824059		0.24	0.24768
0.215	0.0816525		0.241	0.246566
0.215	0.0798115		0.241	0.244566
0.216	0.0781698		0.242	0.242668
0.217	0.0769219		0.243	0.240406
0.217	0.075803		0.244	0.238395
0.218	0.0748738		0.244	0.235865
0.219	0.0740847		0.245	0.23323
0.219	0.0730062		0.246	0.230986
0.22	0.0724998		0.246	0.228697
0.221	0.070733		0.247	0.22661
0.221	0.0696033		0.248	0.225217
0.222	0.0689066		0.249	0.224009
0.223	0.0686022		0.249	0.222793
0.223	0.0680509		0.25	0.221827
0.224	0.0664648		0.251	0.220947
0.225	0.0653462		0.252	0.219466
0.225	0.0646561		0.252	0.217404
0.226	0.0642161		0.253	0.216731
0.227	0.0643761		0.254	0.215713
0.227	0.063695		0.255	0.21445
0.228	0.061962		0.255	0.213348
0.229	0.0614971		0.256	0.212284
0.229	0.0601443		0.257	0.21122
0.23	0.0593291		0.257	0.209836
0.23	0.0583111		0.258	0.208909
0.231	0.0571768		0.259	0.208252
0.232	0.0558995		0.26	0.206171
0.232	0.0550244		0.26	0.205084
0.233	0.0548879		0.261	0.204354
0.234	0.0542117		0.262	0.204037
0.234	0.0529736		0.263	0.202579
0.235	0.0513677		0.263	0.201191
0.236	0.0500673		0.264	0.200088
0.236	0.0496468		0.265	0.199466
0.237	0.0488924		0.266	0.200156
0.238	0.0469861		0.266	0.198593
0.238	0.0454934		0.267	0.197205
0.239	0.0464924		0.268	0.196956
0.24	0.0453287		0.268	0.196296
0.24	0.0435898		0.269	0.195557
0.241	0.0419049		0.27	0.195365
0.242	0.0411054		0.271	0.194622
0.242	0.0405813		0.271	0.193251
0.243	0.0402267		0.272	0.19227
0.244	0.0395811		0.273	0.191847
0.244	0.0382022		0.274	0.191896
0.245	0.0379435		0.274	0.190516
0.246	0.0366341		0.275	0.1897
0.246	0.0361736		0.276	0.188497
0.247	0.0361822		0.277	0.18754
0.247	0.035343		0.277	0.186935
0.248	0.0346499		0.278	0.186304
0.249	0.0329821		0.279	0.185811
0.249	0.031961		0.279	0.186122
0.25	0.0314714		0.28	0.186884
0.251	0.0314751		0.281	0.187421
0.251	0.0314208		0.282	0.187937
0.252	0.0309063		0.282	0.18822
0.253	0.0301097		0.283	0.188694
0.253	0.0288153		0.284	0.189409
0.254	0.0274621		0.285	0.188936
0.255	0.0270686		0.285	0.188324
0.255	0.0264505		0.286	0.187778
0.256	0.026353		0.287	0.187066
0.257	0.0256759		0.288	0.186871
0.257	0.0248727		0.288	0.186523
0.258	0.0239441		0.289	0.186752
0.259	0.0232817		0.29	0.186404
0.259	0.0230804		0.29	0.184993
0.26	0.0231575		0.291	0.184286
0.261	0.0227964		0.292	0.183813
0.261	0.0217356		0.293	0.183328
0.262	0.0201786		0.293	0.182827
0.262	0.0191362		0.294	0.182824
0.263	0.0193639		0.295	0.183147
0.264	0.0191451		0.296	0.182668
0.264	0.0190797		0.296	0.182176
0.265	0.0182401		0.297	0.182351
0.266	0.0168128		0.298	0.181474
0.266	0.0164388		0.299	0.180478
0.267	0.0167807		0.299	0.179504
0.268	0.0161673		0.3	0.17939
0.268	0.0158907		0.301	0.179079
0.269	0.0149222		0.301	0.178424
0.27	0.014211		0.302	0.178132
0.27	0.0142244		0.303	0.176815
0.271	0.0141719		0.304	0.177536
0.272	0.0139893		0.304	0.177743
0.272	0.0135929		0.305	0.176869
0.273	0.0135085		0.306	0.176224
0.274	0.0138698		0.307	0.175935
0.274	0.0137416		0.307	0.175225
0.275	0.0128426		0.308	0.174922
0.276	0.0125555		0.309	0.175119
0.276	0.0120443		0.31	0.174443
0.277	0.0117945		0.31	0.174002
0.278	0.011493		0.311	0.17363
0.278	0.0107746		0.312	0.173431
0.279	0.00983187		0.312	0.173259
0.279	0.00958124		0.313	0.172899
0.28	0.00859201		0.314	0.172368
0.281	0.00867557		0.315	0.171543
0.281	0.00919249		0.315	0.170618
0.282	0.00848371		0.316	0.169389
0.283	0.00709464		0.317	0.167784
0.283	0.00597836		0.318	0.166516
0.284	0.00505039		0.318	0.165224
0.285	0.00468577		0.319	0.163866
0.285	0.00385001		0.32	0.163197
0.286	0.0022787		0.321	0.162025
0.287	0.00226076		0.321	0.160716
0.287	0.00246504		0.322	0.159825
0.288	0.00268066		0.323	0.158958
0.289	0.00255038		0.323	0.157555
0.289	0.00214471		0.324	0.156261
0.29	0.00159556		0.325	0.155473
0.291	0.00087673		0.326	0.15436
0.291	0.00037606		0.326	0.153203
0.292	0.00017701		0.327	0.151864
0.293	-0.0005768		0.328	0.151881
0.293	-0.0004195		0.329	0.151572
0.294	-0.0007152		0.329	0.150587
0.295	-0.0013911		0.33	0.149826
0.295	-0.0020713		0.331	0.149249
0.296	-0.0029494		0.332	0.14866
0.296	-0.0033423		0.332	0.147391
0.297	-0.0036526		0.333	0.146098
0.298	-0.0041157		0.334	0.144653
0.298	-0.0047082		0.334	0.144193
0.299	-0.0058237		0.335	0.144948
0.3	-0.0074813		0.336	0.145329
0.3	-0.008216		0.337	0.144919
0.301	-0.0069101		0.337	0.144193
0.302	-0.0075919		0.338	0.143706
0.302	-0.009032		0.339	0.143678
0.303	-0.0099008		0.34	0.143697
0.304	-0.0108949		0.34	0.143426
0.304	-0.0116367		0.341	0.142462
0.305	-0.0121539		0.342	0.141937
0.306	-0.0123461		0.343	0.141955
0.306	-0.0123956		0.343	0.141576
0.307	-0.0128834		0.344	0.140754
0.308	-0.0138524		0.345	0.140157
0.308	-0.0147226		0.345	0.138945
0.309	-0.0154416		0.346	0.138454
0.31	-0.0165462		0.347	0.138205
0.31	-0.0173872		0.348	0.136518
0.311	-0.0174542		0.348	0.136115
0.312	-0.0167549		0.349	0.135695
0.312	-0.0163595		0.35	0.135451
0.313	-0.0165759		0.351	0.134985
0.313	-0.0167676		0.351	0.135087
0.314	-0.016471		0.352	0.134924
0.315	-0.0168264		0.353	0.133871
0.315	-0.0177112		0.354	0.13428
0.316	-0.0175591		0.354	0.134123
0.317	-0.0185726		0.355	0.132944
0.317	-0.0194188		0.356	0.132641
0.318	-0.0192882		0.356	0.131788
0.319	-0.0190452		0.357	0.13099
0.319	-0.0181545		0.358	0.13046
0.32	-0.018252		0.359	0.130289
0.321	-0.0191621		0.359	0.13002
0.321	-0.0192653		0.36	0.129955
0.322	-0.018887		0.361	0.129989
0.323	-0.0197555		0.362	0.129618
0.323	-0.020128		0.362	0.129161
0.324	-0.0205873		0.363	0.129067
0.325	-0.0200908		0.364	0.129169
0.325	-0.0197811		0.365	0.12902
0.326	-0.0201091		0.365	0.127921
0.327	-0.020643		0.366	0.126614
0.327	-0.0212128		0.367	0.12597
0.328	-0.0214125		0.367	0.12623
0.328	-0.0211671		0.368	0.125993
0.329	-0.0210371		0.369	0.125334
0.33	-0.021022		0.37	0.125003
0.33	-0.0210454		0.37	0.124952
0.331	-0.0207869		0.371	0.124903
0.332	-0.0205313		0.372	0.124642
0.332	-0.0205059		0.373	0.123875
0.333	-0.0200335		0.373	0.123213
0.334	-0.0202197		0.374	0.122756
0.334	-0.0202634		0.375	0.122636
0.335	-0.0199331		0.376	0.123079
0.336	-0.0195342		0.376	0.122939
0.336	-0.0194596		0.377	0.122465
0.337	-0.0196246		0.378	0.121974
0.338	-0.0196515		0.378	0.121022
0.338	-0.0193427		0.379	0.120659
0.339	-0.0187278		0.38	0.120933
0.34	-0.0180405		0.381	0.120907
0.34	-0.0175166		0.381	0.120326
0.341	-0.0176101		0.382	0.119596
0.342	-0.0186249		0.383	0.119338
0.342	-0.0184437		0.384	0.119024
0.343	-0.0187501		0.384	0.118734
0.344	-0.0192645		0.385	0.118508
0.344	-0.0192178		0.386	0.117913
0.345	-0.0188882		0.387	0.117661
0.345	-0.0192778		0.387	0.117593
0.346	-0.0200945		0.388	0.117056
0.347	-0.0207777		0.389	0.116323
0.347	-0.0218553		0.389	0.115687
0.348	-0.0223774		0.39	0.115725
0.349	-0.021644		0.391	0.115267
0.349	-0.0221044		0.392	0.115186
0.35	-0.0223544		0.392	0.115936
0.351	-0.021768		0.393	0.116293
0.351	-0.022439		0.394	0.116849
0.352	-0.0229345		0.395	0.116599
0.353	-0.0234614		0.395	0.116246
0.353	-0.0240864		0.396	0.116389
0.354	-0.0234576		0.397	0.116818
0.355	-0.0237458		0.398	0.11703
0.355	-0.0224511		0.398	0.116856
0.356	-0.0216085		0.399	0.116516
0.357	-0.0224958		0.4	0.116472
0.357	-0.0228068		0.4	0.11668
0.358	-0.0229267		0.401	0.115678
0.359	-0.0239187		0.402	0.115074
0.359	-0.0245824		0.403	0.115005
0.36	-0.02485		0.403	0.115854
0.361	-0.0254046		0.404	0.115483
0.361	-0.0259096		0.405	0.114595
0.362	-0.026383		0.406	0.11505
0.362	-0.0272651		0.406	0.115681
0.363	-0.0283445		0.407	0.115383
0.364	-0.0290858		0.408	0.115333
0.364	-0.0295162		0.409	0.11504
0.365	-0.0299641		0.409	0.11399
0.366	-0.0304377		0.41	0.112826
0.366	-0.0311589		0.411	0.112766
0.367	-0.03151		0.411	0.113182
0.368	-0.0321221		0.412	0.112497
0.368	-0.0324975		0.413	0.111502
0.369	-0.0327479		0.414	0.11108
0.37	-0.0329306		0.414	0.11092
0.37	-0.0333491		0.415	0.11053
0.371	-0.0343089		0.416	0.110829
0.372	-0.0350259		0.417	0.110224
0.372	-0.0350067		0.417	0.109087
0.373	-0.0352518		0.418	0.108837
0.374	-0.036282		0.419	0.108847
0.374	-0.0372014		0.42	0.108949
0.375	-0.0376112		0.42	0.108922
0.376	-0.0376798		0.421	0.108734
0.376	-0.0379212		0.422	0.108309
0.377	-0.0388139		0.422	0.107424
0.377	-0.0388069		0.423	0.106871
0.378	-0.0387714		0.424	0.10669
0.379	-0.0399696		0.425	0.106847
0.379	-0.0409381		0.425	0.107029
0.38	-0.0407055		0.426	0.106854
0.381	-0.0404717		0.427	0.10672
0.381	-0.0410981		0.428	0.106658
0.382	-0.0412848		0.428	0.106136
0.383	-0.04181		0.429	0.105052
0.383	-0.0435763		0.43	0.104028
0.384	-0.0445738		0.431	0.103076
0.385	-0.0446429		0.431	0.102388
0.385	-0.0451562		0.432	0.103002
0.386	-0.0458872		0.433	0.102705
0.387	-0.0464144		0.433	0.101747
0.387	-0.0459674		0.434	0.10117
0.388	-0.0456163		0.435	0.10113
0.389	-0.0463782		0.436	0.101141
0.389	-0.0471814		0.436	0.101439
0.39	-0.0479565		0.437	0.101112
0.391	-0.0490675		0.438	0.100819
0.391	-0.0493076		0.439	0.101297
0.392	-0.0493651		0.439	0.101847
0.393	-0.0498088		0.44	0.10168
0.393	-0.0502883		0.441	0.101462
0.394	-0.050483		0.442	0.101014
0.394	-0.0507973		0.442	0.100473
0.395	-0.0516054		0.443	0.0994962
0.396	-0.0522541		0.444	0.0989114
0.396	-0.0524301		0.444	0.0985014
0.397	-0.0523913		0.445	0.0987216
0.398	-0.0524539		0.446	0.0990786
0.398	-0.05273		0.447	0.0997848
0.399	-0.0532663		0.447	0.0993728
0.4	-0.0524972		0.448	0.0985632
0.4	-0.0535443		0.449	0.0988641
0.401	-0.053776		0.45	0.0988937
0.402	-0.0546725		0.45	0.0982569
0.402	-0.0553262		0.451	0.0977496
0.403	-0.0558355		0.452	0.0973965
0.404	-0.0563932		0.453	0.0966141
0.404	-0.0572206		0.453	0.097078
0.405	-0.0575351		0.454	0.0967715
0.406	-0.0572664		0.455	0.0964543
0.406	-0.057013		0.455	0.0961313
0.407	-0.0572704		0.456	0.0956279
0.408	-0.0581123		0.457	0.095246
0.408	-0.0585317		0.458	0.0950933
0.409	-0.0586299		0.458	0.0953306
0.41	-0.0588957		0.459	0.0961031
0.41	-0.0583037		0.46	0.0964396
0.411	-0.0576801		0.461	0.0958288
0.411	-0.0581964		0.461	0.0950968
0.412	-0.0584085		0.462	0.0947618
0.413	-0.058394		0.463	0.0946143
0.413	-0.0583408		0.464	0.0941075
0.414	-0.0582513		0.464	0.0932908
0.415	-0.0585762		0.465	0.0928237
0.415	-0.0597705		0.466	0.092634
0.416	-0.0598178		0.466	0.0923864
0.417	-0.0599406		0.467	0.0925238
0.417	-0.0595027		0.468	0.0929193
0.418	-0.0591695		0.469	0.0925597
0.419	-0.0588911		0.469	0.0920331
0.419	-0.0590053		0.47	0.09237
0.42	-0.0596204		0.471	0.0919754
0.421	-0.0597568		0.472	0.0910717
0.421	-0.060523		0.472	0.0906325
0.422	-0.0618772		0.473	0.0905879
0.423	-0.062239		0.474	0.0900234
0.423	-0.0625887		0.475	0.0892794
0.424	-0.0630606		0.475	0.088187
0.425	-0.06356		0.476	0.0871109
0.425	-0.0645306		0.477	0.0868515
0.426	-0.0653726		0.477	0.0863898
0.427	-0.0668277		0.478	0.0859797
0.427	-0.0672989		0.479	0.0859923
0.428	-0.0670588		0.48	0.0854691
0.428	-0.0677318		0.48	0.0850522
0.429	-0.0678734		0.481	0.0839827
0.43	-0.0676478		0.482	0.0826119
0.43	-0.0676781		0.483	0.0818733
0.431	-0.0680007		0.483	0.0814017
0.432	-0.0682311		0.484	0.0808076
0.432	-0.0678948		0.485	0.0803598
0.433	-0.0678489		0.486	0.0796404
0.434	-0.0681449		0.486	0.0786487
0.434	-0.0689083		0.487	0.0782792
0.435	-0.0690841		0.488	0.0782955
0.436	-0.0689494		0.488	0.0779151
0.436	-0.0688953		0.489	0.0772506
0.437	-0.06915		0.49	0.0762341
0.438	-0.0690348		0.491	0.0753976
0.438	-0.0695787		0.491	0.074799
0.439	-0.0688707		0.492	0.0744139
0.44	-0.0701082		0.493	0.0737889
0.44	-0.0710112		0.494	0.0727617
0.441	-0.0709215		0.494	0.072506
0.442	-0.0702995		0.495	0.0723221
0.442	-0.0697026		0.496	0.0710525
0.443	-0.0698691		0.497	0.0700367
0.443	-0.0702088		0.497	0.0700286
0.444	-0.07112		0.498	0.0698712
0.445	-0.0724002		0.499	0.0694507
0.445	-0.0728578		0.499	0.06943
0.446	-0.0727863		0.5	0.06947
0.447	-0.073181		0.501	0.069407
0.447	-0.0734691		0.502	0.0695686
0.448	-0.0733149		0.502	0.0698866
0.449	-0.0735328		0.503	0.0702079
0.449	-0.0732477		0.504	0.069745
0.45	-0.0726982		0.505	0.0684485
0.451	-0.0732528		0.505	0.0674301
0.451	-0.0741125		0.506	0.0670162
0.452	-0.0755349		0.507	0.0660064
0.453	-0.0763983		0.508	0.065493
0.453	-0.077485		0.508	0.0659745
0.454	-0.0767336		0.509	0.0660306
0.455	-0.0770632		0.51	0.065521
0.455	-0.0764439		0.51	0.0647135
0.456	-0.076116		0.511	0.0639941
0.457	-0.0769179		0.512	0.0642925
0.457	-0.0777197		0.513	0.0637027
0.458	-0.0775172		0.513	0.0632974
0.459	-0.0778238		0.514	0.0629518
0.459	-0.0773551		0.515	0.0634222
0.46	-0.0773209		0.516	0.0628397
0.46	-0.0773338		0.516	0.0631419
0.461	-0.0768117		0.517	0.0631548
0.462	-0.0765766		0.518	0.0633863
0.462	-0.0760618		0.519	0.0633754
0.463	-0.0766966		0.519	0.0623729
0.464	-0.0772019		0.52	0.060837
0.464	-0.0772716		0.521	0.0608022
0.465	-0.0769997		0.521	0.0599257
0.466	-0.0767988		0.522	0.0604129
0.466	-0.0777042		0.523	0.0600544
0.467	-0.0785785		0.524	0.0598788
0.468	-0.0785809		0.524	0.0590796
0.468	-0.078276		0.525	0.0583557
0.469	-0.0778349		0.526	0.058188
0.47	-0.0776483		0.527	0.0584497
0.47	-0.0768759		0.527	0.0578174
0.471	-0.0761504		0.528	0.0586821
0.472	-0.076342		0.529	0.058237
0.472	-0.0761703		0.53	0.0581414
0.473	-0.0770014		0.53	0.0585197
0.474	-0.0766466		0.531	0.0585301
0.474	-0.0766303		0.532	0.0572847
0.475	-0.0770754		0.532	0.0566979
0.476	-0.0780349		0.533	0.0576487
0.476	-0.078371		0.534	0.0568284
0.477	-0.0781926		0.535	0.0559729
0.477	-0.0786932		0.535	0.0557686
0.478	-0.0789727		0.536	0.0552795
0.479	-0.078603		0.537	0.0546779
0.479	-0.0783488		0.538	0.0536894
0.48	-0.0789789		0.538	0.0533285
0.481	-0.0793212		0.539	0.0521974
0.481	-0.079092		0.54	0.0518748
0.482	-0.0791993		0.541	0.0519768
0.483	-0.0801804		0.541	0.0514311
0.483	-0.0807987		0.542	0.0514449
0.484	-0.0813651		0.543	0.0509036
0.485	-0.0813379		0.543	0.0505605
0.485	-0.080538		0.544	0.0502104
0.486	-0.0799127		0.545	0.0499094
0.487	-0.0797791		0.546	0.0497937
0.487	-0.0793668		0.546	0.0497802
0.488	-0.07931		0.547	0.0499761
0.489	-0.0792508		0.548	0.0500887
0.489	-0.0792044		0.549	0.0496038
0.49	-0.0792316		0.549	0.0501571
0.491	-0.079011		0.55	0.0498103
0.491	-0.0785071		0.551	0.0489094
0.492	-0.0780666		0.552	0.0480767
0.492	-0.077845		0.552	0.0474624
0.493	-0.0775811		0.553	0.046953
0.494	-0.077423		0.554	0.046659
0.494	-0.0769743		0.554	0.0470672
0.495	-0.0761645		0.555	0.0479492
0.496	-0.0767868		0.556	0.0486683
0.496	-0.0773254		0.557	0.0491315
0.497	-0.0783012		0.557	0.0491576
0.498	-0.0781415		0.558	0.0494417
0.498	-0.0779882		0.559	0.0490677
0.499	-0.0779456		0.56	0.048563
0.5	-0.0782553		0.56	0.0482642
0.5	-0.0786322		0.561	0.0481087
0.501	-0.0778838		0.562	0.0475034
0.502	-0.0765969		0.563	0.0475251
0.502	-0.0761808		0.563	0.0476518
0.503	-0.0759172		0.564	0.0474523
0.504	-0.0762818		0.565	0.0471017
0.504	-0.0769864		0.565	0.0464384
0.505	-0.0773696		0.566	0.0464179
0.506	-0.0782		0.567	0.046132
0.506	-0.0779555		0.568	0.0456918
0.507	-0.0782807		0.568	0.046445
0.508	-0.0784888		0.569	0.0470112
0.508	-0.0785388		0.57	0.0464423
0.509	-0.078306		0.571	0.0469623
0.509	-0.078636		0.571	0.0468121
0.51	-0.0784227		0.572	0.0459142
0.511	-0.0793137		0.573	0.045452
0.511	-0.0789599		0.574	0.0446347
0.512	-0.077569		0.574	0.0453874
0.513	-0.0771213		0.575	0.0459159
0.513	-0.0775436		0.576	0.0464357
0.514	-0.0779091		0.576	0.046229
0.515	-0.0777311		0.577	0.0459027
0.515	-0.0773505		0.578	0.0454925
0.516	-0.0772372		0.579	0.0450449
0.517	-0.0775987		0.579	0.0454284
0.517	-0.0769591		0.58	0.0456904
0.518	-0.0771085		0.581	0.0451409
0.519	-0.0765426		0.582	0.0444824
0.519	-0.0759488		0.582	0.0438485
0.52	-0.0770195		0.583	0.0437826
0.521	-0.0762741		0.584	0.0431768
0.521	-0.0761312		0.585	0.0424487
0.522	-0.0762387		0.585	0.0424615
0.523	-0.0760651		0.586	0.0417016
0.523	-0.0765291		0.587	0.0411391
0.524	-0.0771823		0.587	0.0411896
0.525	-0.0777379		0.588	0.0420267
0.525	-0.0782413		0.589	0.0419789
0.526	-0.0783849		0.59	0.0419789
0.526	-0.0779093		0.59	0.0413527
0.527	-0.0784611		0.591	0.0406198
0.528	-0.0783066		0.592	0.0400013
0.528	-0.0783283		0.593	0.0401739
0.529	-0.0786254		0.593	0.039788
0.53	-0.0789845		0.594	0.0392506
0.53	-0.0788199		0.595	0.0387771
0.531	-0.0789094		0.596	0.0384435
0.532	-0.0789931		0.596	0.0382694
0.532	-0.0795301		0.597	0.038241
0.533	-0.0795673		0.598	0.038667
0.534	-0.0798092		0.598	0.0393089
0.534	-0.080114		0.599	0.0389197
0.535	-0.0803424		0.6	0.0384757
0.536	-0.0810626		0.601	0.0384499
0.536	-0.0819777		0.601	0.0382656
0.537	-0.082464		0.602	0.0383074
0.538	-0.0831485		0.603	0.0379236
0.538	-0.0829493		0.604	0.0377651
0.539	-0.0822461		0.604	0.0372642
0.54	-0.0831589		0.605	0.0367087
0.54	-0.0835537		0.606	0.0371699
0.541	-0.0839664		0.607	0.0371104
0.542	-0.0845653		0.607	0.0366046
0.542	-0.0843115		0.608	0.0361172
0.543	-0.0847503		0.609	0.0360038
0.543	-0.0845382		0.609	0.0361219
0.544	-0.0835578		0.61	0.0363153
0.545	-0.0831752		0.611	0.0354942
0.545	-0.0830425		0.612	0.0344415
0.546	-0.0836046		0.612	0.0338202
0.547	-0.0849404		0.613	0.033834
0.547	-0.0856686		0.614	0.0345087
0.548	-0.0855579		0.615	0.0352589
0.549	-0.0851021		0.615	0.0358014
0.549	-0.0844229		0.616	0.0357996
0.55	-0.0840253		0.617	0.0359205
0.551	-0.0837387		0.618	0.036547
0.551	-0.0834727		0.618	0.0366874
0.552	-0.0828597		0.619	0.0363772
0.553	-0.0824185		0.62	0.0351776
0.553	-0.083363		0.62	0.0349872
0.554	-0.0831814		0.621	0.0355819
0.555	-0.0822658		0.622	0.0362577
0.555	-0.0827869		0.623	0.0361958
0.556	-0.0821406		0.623	0.0365697
0.557	-0.0807976		0.624	0.0366153
0.557	-0.081184		0.625	0.0357735
0.558	-0.0814283		0.626	0.0366056
0.558	-0.0808876		0.626	0.036624
0.559	-0.0805788		0.627	0.0370531
0.56	-0.0799423		0.628	0.0380063
0.56	-0.0807847		0.629	0.038224
0.561	-0.0814702		0.629	0.0376866
0.562	-0.0814161		0.63	0.0368096
0.562	-0.0814546		0.631	0.0373524
0.563	-0.0815826		0.631	0.0382946
0.564	-0.0813003		0.632	0.0378967
0.564	-0.0810824		0.633	0.0378993
0.565	-0.081423		0.634	0.0384325
0.566	-0.0814345		0.634	0.0382341
0.566	-0.0808108		0.635	0.0384932
0.567	-0.0801398		0.636	0.0386985
0.568	-0.0797847		0.637	0.0381789
0.568	-0.0794618		0.637	0.0383253
0.569	-0.0794572		0.638	0.0381548
0.57	-0.0793562		0.639	0.0379849
0.57	-0.0789979		0.64	0.0381131
0.571	-0.0782445		0.64	0.0389895
0.572	-0.0779884		0.641	0.0400197
0.572	-0.0781459		0.642	0.0398978
0.573	-0.0789387		0.642	0.0386661
0.574	-0.0782772		0.643	0.0389268
0.574	-0.0779794		0.644	0.0393896
0.575	-0.0774694		0.645	0.0400796
0.575	-0.0764714		0.645	0.0398672
0.576	-0.0763552		0.646	0.039484
0.577	-0.0756523		0.647	0.0395452
0.577	-0.0755655		0.648	0.0396601
0.578	-0.0762982		0.648	0.0398526
0.579	-0.0771113		0.649	0.0397455
0.579	-0.0773443		0.65	0.0389795
0.58	-0.0768666		0.651	0.0384927
0.581	-0.0764286		0.651	0.0381075
0.581	-0.0757619		0.652	0.0367056
0.582	-0.0751941		0.653	0.0360555
0.583	-0.0752256		0.653	0.0357787
0.583	-0.0762304		0.654	0.0357229
0.584	-0.0770293		0.655	0.0356375
0.585	-0.0775171		0.656	0.036436
0.585	-0.0778833		0.656	0.036599
0.586	-0.0785065		0.657	0.0363825
0.587	-0.079417		0.658	0.0358111
0.587	-0.0796659		0.659	0.0358717
0.588	-0.0797771		0.659	0.0356053
0.589	-0.0806855		0.66	0.0360648
0.589	-0.0811562		0.661	0.0361522
0.59	-0.0816719		0.662	0.0353411
0.591	-0.0818771		0.662	0.0346875
0.591	-0.083028		0.663	0.0347716
0.592	-0.0828758		0.664	0.0337551
0.592	-0.0824935		0.664	0.0327496
0.593	-0.0831148		0.665	0.0321124
0.594	-0.0827221		0.666	0.0323828
0.594	-0.0831582		0.667	0.0328115
0.595	-0.0820932		0.667	0.0316972
0.596	-0.0817794		0.668	0.0319506
0.596	-0.0823629		0.669	0.0319722
0.597	-0.0825075		0.67	0.0316373
0.598	-0.082476		0.67	0.0305763
0.598	-0.0829914		0.671	0.0296915
0.599	-0.0831887		0.672	0.0290428
0.6	-0.0826515		0.673	0.0302321
0.6	-0.082384		0.673	0.0299885
0.601	-0.082571		0.674	0.0292099
0.602	-0.0828773		0.675	0.0295989
0.602	-0.0827456		0.675	0.0291926
0.603	-0.0822137		0.676	0.0293238
0.604	-0.0817997		0.677	0.0276579
0.604	-0.0815124		0.678	0.027365
0.605	-0.0817417		0.678	0.027631
0.606	-0.0825165		0.679	0.0268147
0.606	-0.0825913		0.68	0.0258273
0.607	-0.0819556		0.681	0.0265424
0.607	-0.0813351		0.681	0.0271011
0.608	-0.080845		0.682	0.0277026
0.609	-0.0807112		0.683	0.0274732
0.609	-0.0810747		0.684	0.0275455
0.61	-0.0815591		0.684	0.0280688
0.611	-0.0818919		0.685	0.0282154
0.611	-0.082593		0.686	0.028315
0.612	-0.0828007		0.686	0.0280728
0.613	-0.0818428		0.687	0.0283401
0.613	-0.0815998		0.688	0.0289432
0.614	-0.0819827		0.689	0.0298545
0.615	-0.082317		0.689	0.0296047
0.615	-0.0833517		0.69	0.0295424
0.616	-0.0841247		0.691	0.0293211
0.617	-0.0841259		0.692	0.0286541
0.617	-0.0843745		0.692	0.0284192
0.618	-0.0848532		0.693	0.0289764
0.619	-0.0855155		0.694	0.0294782
0.619	-0.0857295		0.695	0.0293023
0.62	-0.0846954		0.695	0.0288088
0.621	-0.0840357		0.696	0.0283214
0.621	-0.0835086		0.697	0.0283491
0.622	-0.0836008		0.697	0.0283559
0.623	-0.0837607		0.698	0.0281376
0.623	-0.0839199		0.699	0.0276845
0.624	-0.0837363		0.7	0.0269994
0.624	-0.0838755		0.7	0.0269464
0.625	-0.0832599		0.701	0.0272868
0.626	-0.0826334		0.702	0.0276965
0.626	-0.0825962		0.703	0.027365
0.627	-0.0819273		0.703	0.0267783
0.628	-0.0817054		0.704	0.0262124
0.628	-0.0815593		0.705	0.0256894
0.629	-0.0812566		0.706	0.025106
0.63	-0.0809782		0.706	0.0249203
0.63	-0.0808375		0.707	0.0249701
0.631	-0.0812598		0.708	0.0253925
0.632	-0.0818629		0.708	0.0248592
0.632	-0.0820395		0.709	0.023626
0.633	-0.0816411		0.71	0.0225719
0.634	-0.0818898		0.711	0.0220894
0.634	-0.0824798		0.711	0.0220953
0.635	-0.0823396		0.712	0.0210098
0.636	-0.0817962		0.713	0.0205793
0.636	-0.0814974		0.714	0.0207989
0.637	-0.0823542		0.714	0.0206166
0.638	-0.0825591		0.715	0.0205286
0.638	-0.0830178		0.716	0.020138
0.639	-0.0838614		0.717	0.019395
0.64	-0.0835316		0.717	0.0194847
0.64	-0.083163		0.718	0.0192322
0.641	-0.083344		0.719	0.0193491
0.641	-0.083127		0.719	0.0186623
0.642	-0.0830445		0.72	0.0176058
0.643	-0.0831773		0.721	0.0167094
0.643	-0.0829982		0.722	0.0164301
0.644	-0.0831317		0.722	0.0171812
0.645	-0.0830485		0.723	0.0163979
0.645	-0.0830594		0.724	0.0161466
0.646	-0.0830079		0.725	0.0158922
0.647	-0.0828294		0.725	0.0161183
0.647	-0.0837194		0.726	0.0165613
0.648	-0.0823576		0.727	0.0162229
0.649	-0.0825065		0.728	0.016253
0.649	-0.0819254		0.728	0.015975
0.65	-0.0807378		0.729	0.0155434
0.651	-0.0811544		0.73	0.0145591
0.651	-0.0812213		0.73	0.0143782
0.652	-0.080588		0.731	0.0144179
0.653	-0.0806493		0.732	0.0143252
0.653	-0.0801675		0.733	0.0142238
0.654	-0.0805519		0.733	0.0137855
0.655	-0.0812545		0.734	0.0144726
0.655	-0.0814601		0.735	0.0145182
0.656	-0.081754		0.736	0.0145518
0.657	-0.0811407		0.736	0.0154274
0.657	-0.0808432		0.737	0.0157566
0.658	-0.0807545		0.738	0.0158161
0.658	-0.0813958		0.739	0.0157558
0.659	-0.0820678		0.739	0.0163897
0.66	-0.0826311		0.74	0.016429
0.66	-0.0830739		0.741	0.0172973
0.661	-0.0836183		0.741	0.01768
0.662	-0.0845633		0.742	0.017509
0.662	-0.0854088		0.743	0.0173306
0.663	-0.0860006		0.744	0.0173369
0.664	-0.0865005		0.744	0.016844
0.664	-0.0868728		0.745	0.0173428
0.665	-0.0871017		0.746	0.0181283
0.666	-0.0864036		0.747	0.0198166
0.666	-0.0861736		0.747	0.0197385
0.667	-0.0871906		0.748	0.0191454
0.668	-0.0876206		0.749	0.0202248
0.668	-0.0870799		0.75	0.020939
0.669	-0.0867965		0.75	0.0205599
0.67	-0.0879316		0.751	0.0205449
0.67	-0.0880014		0.752	0.0207773
0.671	-0.0877025		0.752	0.0213101
0.672	-0.088274		0.753	0.0203304
0.672	-0.0892363		0.754	0.0205299
0.673	-0.0888571		0.755	0.020425
0.673	-0.0894416		0.755	0.0208557
0.674	-0.0903343		0.756	0.021724
0.675	-0.0904451		0.757	0.0219608
0.675	-0.0915528		0.758	0.0220563
0.676	-0.092207		0.758	0.0218831
0.677	-0.0928232		0.759	0.0218515
0.677	-0.0928433		0.76	0.0218474
0.678	-0.0925313		0.761	0.0213262
0.679	-0.092343		0.761	0.020738
0.679	-0.0919002		0.762	0.019823
0.68	-0.0925141		0.763	0.019283
0.681	-0.0932596		0.763	0.0196662
0.681	-0.0937202		0.764	0.0198511
0.682	-0.0937963		0.765	0.0200795
0.683	-0.0944224		0.766	0.0204555
0.683	-0.0951255		0.766	0.0197277
0.684	-0.0956314		0.767	0.0200457
0.685	-0.0963212		0.768	0.0206247
0.685	-0.0968162		0.769	0.0204851
0.686	-0.0973405		0.769	0.0200111
0.687	-0.0968167		0.77	0.0182795
0.687	-0.0965291		0.771	0.0185218
0.688	-0.0971817		0.772	0.0191958
0.689	-0.0977788		0.772	0.0183043
0.689	-0.0984651		0.773	0.0177655
0.69	-0.0986818		0.774	0.0177229
0.69	-0.0995732		0.774	0.0176874
0.691	-0.100039		0.775	0.0170369
0.692	-0.100657		0.776	0.0169455
0.692	-0.100284		0.777	0.0164135
0.693	-0.0997091		0.777	0.0168868
0.694	-0.0998064		0.778	0.0173496
0.694	-0.100019		0.779	0.0182623
0.695	-0.100349		0.78	0.0178505
0.696	-0.100122		0.78	0.0181667
0.696	-0.0994614		0.781	0.0178678
0.697	-0.0996874		0.782	0.0175787
0.698	-0.100326		0.783	0.0173063
0.698	-0.100233		0.783	0.0166802
0.699	-0.0994069		0.784	0.0167921
0.7	-0.0997037		0.785	0.0164658
0.7	-0.10025		0.785	0.0165292
0.701	-0.101164		0.786	0.0172945
0.702	-0.101257		0.787	0.0179414
0.702	-0.101447		0.788	0.0177265
0.703	-0.101865		0.788	0.0175003
0.704	-0.102106		0.789	0.0178219
0.704	-0.102854		0.79	0.0172314
0.705	-0.103066		0.791	0.017536
0.706	-0.103189		0.791	0.0175557
0.706	-0.102188		0.792	0.0179496
0.707	-0.102262		0.793	0.0185265
0.707	-0.102552		0.794	0.0191254
0.708	-0.102338		0.794	0.0193772
0.709	-0.102821		0.795	0.019336
0.709	-0.102273		0.796	0.0189853
0.71	-0.102734		0.796	0.0196403
0.711	-0.102813		0.797	0.0203321
0.711	-0.103635		0.798	0.0207876
0.712	-0.103765		0.799	0.0208238
0.713	-0.103685		0.799	0.0206475
0.713	-0.104475		0.8	0.0210954
0.714	-0.104758		0.801	0.0215718
0.715	-0.105148		0.802	0.0217069
0.715	-0.105408		0.802	0.0218648
0.716	-0.105858		0.803	0.0217296
0.717	-0.105546		0.804	0.0217519
0.717	-0.105012		0.805	0.0215765
0.718	-0.10497		0.805	0.0216841
0.719	-0.104762		0.806	0.0222898
0.719	-0.10394		0.807	0.0222612
0.72	-0.103278		0.807	0.0224225
0.721	-0.103553		0.808	0.0231564
0.721	-0.1038		0.809	0.0236808
0.722	-0.102735		0.81	0.0235469
0.723	-0.101559		0.81	0.0229423
0.723	-0.100581		0.811	0.0232109
0.724	-0.100947		0.812	0.023585
0.724	-0.100559		0.813	0.0236576
0.725	-0.101717		0.813	0.0218215
0.726	-0.101221		0.814	0.0219326
0.726	-0.101286		0.815	0.0217778
0.727	-0.102249		0.816	0.0227297
0.728	-0.102305		0.816	0.0227577
0.728	-0.103248		0.817	0.022996
0.729	-0.103427		0.818	0.0227916
0.73	-0.103859		0.818	0.0229726
0.73	-0.104116		0.819	0.0233699
0.731	-0.103516		0.82	0.0231662
0.732	-0.103583		0.821	0.0225202
0.732	-0.104598		0.821	0.0218638
0.733	-0.105753		0.822	0.0208711
0.734	-0.105883		0.823	0.0199931
0.734	-0.105233		0.824	0.0191313
0.735	-0.104357		0.824	0.0186019
0.736	-0.104061		0.825	0.0184196
0.736	-0.104152		0.826	0.018259
0.737	-0.103553		0.827	0.0178446
0.738	-0.103064		0.827	0.0174629
0.738	-0.103418		0.828	0.0165958
0.739	-0.104129		0.829	0.0157498
0.739	-0.104355		0.829	0.0148369
0.74	-0.104212		0.83	0.0139226
0.741	-0.104327		0.831	0.0138439
0.741	-0.104169		0.832	0.0144644
0.742	-0.104504		0.832	0.0146569
0.743	-0.104517		0.833	0.0143578
0.743	-0.105302		0.834	0.0144057
0.744	-0.10418		0.835	0.0147646
0.745	-0.104168		0.835	0.0146347
0.745	-0.104061		0.836	0.0142453
0.746	-0.104574		0.837	0.0138266
0.747	-0.105151		0.838	0.013581
0.747	-0.104931		0.838	0.013408
0.748	-0.104633		0.839	0.0138096
0.749	-0.104307		0.84	0.0136457
0.749	-0.104624		0.84	0.0134588
0.75	-0.104319		0.841	0.0135022
0.751	-0.10375		0.842	0.0135582
0.751	-0.103871		0.843	0.0136222
0.752	-0.103279		0.843	0.0132614
0.753	-0.102539		0.844	0.0124967
0.753	-0.1027		0.845	0.0118607
0.754	-0.102945		0.846	0.0115826
0.755	-0.103657		0.846	0.0119922
0.755	-0.104252		0.847	0.0122483
0.756	-0.104288		0.848	0.0121317
0.756	-0.104402		0.849	0.0121311
0.757	-0.105188		0.849	0.0131205
0.758	-0.104518		0.85	0.0132878
0.758	-0.104475		0.851	0.0133218
0.759	-0.104073		0.851	0.0134811
0.76	-0.104821		0.852	0.0134828
0.76	-0.105029		0.853	0.0123794
0.761	-0.105483		0.854	0.0121691
0.762	-0.104554		0.854	0.0114033
0.762	-0.10353		0.855	0.0115858
0.763	-0.103571		0.856	0.0122036
0.764	-0.103498		0.857	0.0123558
0.764	-0.103252		0.857	0.0123336
0.765	-0.103626		0.858	0.0132013
0.766	-0.103346		0.859	0.0133711
0.766	-0.102951		0.86	0.0147233
0.767	-0.102554		0.86	0.0145892
0.768	-0.103131		0.861	0.0154189
0.768	-0.102803		0.862	0.0156309
0.769	-0.103035		0.862	0.0154807
0.77	-0.103361		0.863	0.0153866
0.77	-0.103697		0.864	0.0151168
0.771	-0.104322		0.865	0.0149888
0.772	-0.10435		0.865	0.0150468
0.772	-0.103285		0.866	0.0148508
0.773	-0.102741		0.867	0.0145684
0.773	-0.102717		0.868	0.0137904
0.774	-0.102511		0.868	0.0131837
0.775	-0.10386		0.869	0.0130526
0.775	-0.103744		0.87	0.0124047
0.776	-0.103976		0.871	0.0121864
0.777	-0.104593		0.871	0.0121109
0.777	-0.105484		0.872	0.0115806
0.778	-0.10537		0.873	0.0110826
0.779	-0.104772		0.873	0.0107011
0.779	-0.104589		0.874	0.0104588
0.78	-0.104569		0.875	0.0112917
0.781	-0.104608		0.876	0.0117363
0.781	-0.10488		0.876	0.0110344
0.782	-0.105314		0.877	0.0120176
0.783	-0.105575		0.878	0.0117977
0.783	-0.105512		0.879	0.0118067
0.784	-0.106109		0.879	0.0113612
0.785	-0.106249		0.88	0.012497
0.785	-0.106371		0.881	0.0126753
0.786	-0.10668		0.882	0.0133751
0.787	-0.107484		0.882	0.0130201
0.787	-0.107915		0.883	0.0127827
0.788	-0.107047		0.884	0.012761
0.788	-0.105621		0.884	0.0123496
0.789	-0.106689		0.885	0.0116533
0.79	-0.10691		0.886	0.0115853
0.79	-0.106431		0.887	0.0108748
0.791	-0.106446		0.887	0.00973511
0.792	-0.105812		0.888	0.00916972
0.792	-0.105202		0.889	0.00954459
0.793	-0.105003		0.89	0.00955577
0.794	-0.105986		0.89	0.00968367
0.794	-0.107008		0.891	0.00922479
0.795	-0.106815		0.892	0.00896325
0.796	-0.106758		0.893	0.00878073
0.796	-0.106396		0.893	0.00875856
0.797	-0.106276		0.894	0.00836611
0.798	-0.106787		0.895	0.00759967
0.798	-0.106707		0.895	0.00748445
0.799	-0.106616		0.896	0.00755958
0.8	-0.106336		0.897	0.0067902
0.8	-0.106071		0.898	0.00622298
0.801	-0.105478		0.898	0.0059712
0.802	-0.10511		0.899	0.00565099
0.802	-0.10518		0.9	0.00569936
0.803	-0.104868		0.901	0.00559834
0.804	-0.10463		0.901	0.00606732
0.804	-0.104809		0.902	0.00699059
0.805	-0.104388		0.903	0.00714569
0.805	-0.103903		0.904	0.00733807
0.806	-0.104042		0.904	0.00722572
0.807	-0.104456		0.905	0.00675758
0.807	-0.104318		0.906	0.00712951
0.808	-0.103606		0.906	0.00714255
0.809	-0.10247		0.907	0.00653987
0.809	-0.101664		0.908	0.00679424
0.81	-0.101344		0.909	0.00735816
0.811	-0.100954		0.909	0.0081664
0.811	-0.100248		0.91	0.00793647
0.812	-0.100291		0.911	0.00637662
0.813	-0.100661		0.912	0.00703862
0.813	-0.100242		0.912	0.00735334
0.814	-0.0999752		0.913	0.0061099
0.815	-0.0997938		0.914	0.00567258
0.815	-0.0997277		0.915	0.00563295
0.816	-0.0989377		0.915	0.00538053
0.817	-0.0981294		0.916	0.00445797
0.817	-0.0985289		0.917	0.00491016
0.818	-0.0988233		0.917	0.00424187
0.819	-0.0991765		0.918	0.00400191
0.819	-0.0994944		0.919	0.00428155
0.82	-0.100407		0.92	0.00477554
0.821	-0.0998645		0.92	0.00503983
0.821	-0.0998282		0.921	0.00536733
0.822	-0.100497		0.922	0.00445858
0.822	-0.100856		0.923	0.0042887
0.823	-0.0997451		0.923	0.00424992
0.824	-0.10037		0.924	0.00420933
0.824	-0.101033		0.925	0.00453031
0.825	-0.100305		0.926	0.00459475
0.826	-0.10094		0.926	0.00434835
0.826	-0.102154		0.927	0.0050184
0.827	-0.100886		0.928	0.0058596
0.828	-0.0990989		0.928	0.00634544
0.828	-0.0979639		0.929	0.00630324
0.829	-0.0982613		0.93	0.00625265
0.83	-0.0982639		0.931	0.00677048
0.83	-0.0987265		0.931	0.00698406
0.831	-0.0984228		0.932	0.00664579
0.832	-0.0978958		0.933	0.00709051
0.832	-0.0978984		0.934	0.00717497
0.833	-0.0976513		0.934	0.0078911
0.834	-0.0974672		0.935	0.00793931
0.834	-0.0975071		0.936	0.00811584
0.835	-0.0973498		0.937	0.00892501
0.836	-0.0971606		0.937	0.00904434
0.836	-0.097195		0.938	0.00882119
0.837	-0.0974302		0.939	0.00904609
0.838	-0.0974044		0.939	0.00926426
0.838	-0.0975797		0.94	0.00907506
0.839	-0.0981063		0.941	0.00912415
0.839	-0.0988123		0.942	0.0088483
0.84	-0.0987612		0.942	0.00857847
0.841	-0.0981745		0.943	0.00863668
0.841	-0.0987146		0.944	0.00856711
0.842	-0.098664		0.945	0.0085067
0.843	-0.0982774		0.945	0.00839648
0.843	-0.09921		0.946	0.00803987
0.844	-0.0987184		0.947	0.00802868
0.845	-0.0983852		0.948	0.00764079
0.845	-0.098905		0.948	0.00742017
0.846	-0.0990231		0.949	0.00727691
0.847	-0.0997668		0.95	0.00740282
0.847	-0.100677		0.95	0.00672725
0.848	-0.100846		0.951	0.00664861
0.849	-0.100386		0.952	0.0069107
0.849	-0.0998129		0.953	0.00626801
0.85	-0.100076		0.953	0.0060344
0.851	-0.100636		0.954	0.00553521
0.851	-0.100629		0.955	0.00533416
0.852	-0.100741		0.956	0.00446537
0.853	-0.100696		0.956	0.00421588
0.853	-0.10035		0.957	0.00333554
0.854	-0.100003		0.958	0.00459335
0.854	-0.100473		0.959	0.00468208
0.855	-0.100432		0.959	0.00543057
0.856	-0.100138		0.96	0.00583358
0.856	-0.100316		0.961	0.00652741
0.857	-0.101466		0.961	0.00739143
0.858	-0.101231		0.962	0.00795852
0.858	-0.100547		0.963	0.00779462
0.859	-0.102167		0.964	0.00672617
0.86	-0.102572		0.964	0.00577059
0.86	-0.101419		0.965	0.00544544
0.861	-0.101812		0.966	0.00559225
0.862	-0.102646		0.967	0.00568063
0.862	-0.103205		0.967	0.00441515
0.863	-0.103685		0.968	0.00421815
0.864	-0.104356		0.969	0.00450658
0.864	-0.104493		0.97	0.00429911
0.865	-0.10441		0.97	0.00384569
0.866	-0.104632		0.971	0.00318449
0.866	-0.104865		0.972	0.00278801
0.867	-0.105242		0.972	0.00189886
0.868	-0.105248		0.973	0.00144992
0.868	-0.104832		0.974	0.00108048
0.869	-0.104843		0.975	0.000161009
0.87	-0.104666		0.975	-0.000416203
0.87	-0.104726		0.976	-0.0002592
0.871	-0.104729		0.977	0.000218662
0.871	-0.104725		0.978	0.000893088
0.872	-0.104919		0.978	0.00071988
0.873	-0.105406		0.979	0.00101125
0.873	-0.105249		0.98	0.00164207
0.874	-0.105483		0.981	0.00127308
0.875	-0.10564		0.981	0.00111567
0.875	-0.105497		0.982	0.00159345
0.876	-0.106623		0.983	0.00253264
0.877	-0.106722		0.983	0.0023662
0.877	-0.106336		0.984	0.0029048
0.878	-0.105783		0.985	0.00265833
0.879	-0.106086		0.986	0.00322745
0.879	-0.105235		0.986	0.00346947
0.88	-0.105386		0.987	0.00399584
0.881	-0.105442		0.988	0.00394796
0.881	-0.105294		0.989	0.0037813
0.882	-0.104964		0.989	0.00421782
0.883	-0.104895		0.99	0.00472611
0.883	-0.105125		0.991	0.00514659
0.884	-0.105033		0.992	0.00545709
0.885	-0.10449		0.992	0.00622775
0.885	-0.104714		0.993	0.00622891
0.886	-0.104868		0.994	0.0061994
0.887	-0.104637		0.994	0.00526034
0.887	-0.104764		0.995	0.00472579
0.888	-0.104342		0.996	0.00404953
0.888	-0.103585		0.997	0.00328547
0.889	-0.103537		0.997	0.00168638
0.89	-0.104245		0.998	0.00187872
0.89	-0.104806		0.999	0.00280816
0.891	-0.105014		1	0.00342581
0.892	-0.105181		1	0.00392047
0.892	-0.104723		1.001	0.00426086
0.893	-0.104596		1.002	0.00418363
0.894	-0.105247		1.003	0.00442912
0.894	-0.105513		1.003	0.00521812
0.895	-0.105662		1.004	0.00566609
0.896	-0.105322		1.005	0.00483093
0.896	-0.104884		1.005	0.00450903
0.897	-0.104505		1.006	0.00538774
0.898	-0.104229		1.007	0.00563497
0.898	-0.103938		1.008	0.00536003
0.899	-0.103688		1.008	0.00562225
0.9	-0.104213		1.009	0.00594512
0.9	-0.104104		1.01	0.00599698
0.901	-0.104032		1.011	0.00646806
0.902	-0.104186		1.011	0.00686158
0.902	-0.104237		1.012	0.00596172
0.903	-0.104407		1.013	0.00557593
0.903	-0.104561		1.014	0.00536003
0.904	-0.104848		1.014	0.00509453
0.905	-0.1054		1.015	0.00500649
0.905	-0.105459		1.016	0.00474924
0.906	-0.104806		1.016	0.00425381
0.907	-0.10423		1.017	0.00415017
0.907	-0.10425		1.018	0.00369785
0.908	-0.103444		1.019	0.00258942
0.909	-0.103666		1.019	0.00246055
0.909	-0.104185		1.02	0.00143283
0.91	-0.103668		1.021	0.00252217
0.911	-0.104497		1.022	0.00126082
0.911	-0.104202		1.022	0.00143415
0.912	-0.104574		1.023	0.000266229
0.913	-0.104943		1.024	-0.000397725
0.913	-0.10548		1.025	0.000170214
0.914	-0.105978		1.025	0.000309434
0.915	-0.10504		1.026	-0.000636212
0.915	-0.105281		1.027	-0.00166615
0.916	-0.105985		1.027	-0.00258437
0.917	-0.105797		1.028	-0.00313367
0.917	-0.106059		1.029	-0.00365071
0.918	-0.105169		1.03	-0.0040284
0.919	-0.105233		1.03	-0.00294225
0.919	-0.104731		1.031	-0.00301086
0.92	-0.104458		1.032	-0.0024127
0.92	-0.104887		1.033	-0.00183187
0.921	-0.105043		1.033	-0.000990313
0.922	-0.10577		1.034	-0.00074264
0.922	-0.106219		1.035	-0.00150703
0.923	-0.105657		1.036	-0.00168545
0.924	-0.105098		1.036	-0.00145461
0.924	-0.105158		1.037	-0.00146283
0.925	-0.104714		1.038	-0.00114871
0.926	-0.104532		1.038	-0.000518263
0.926	-0.105105		1.039	-0.000346838
0.927	-0.104899		1.04	-0.000987075
0.928	-0.10483		1.041	-0.000736285
0.928	-0.105074		1.041	-0.000434249
0.929	-0.104959		1.042	-0.00117635
0.93	-0.105182		1.043	-0.00036869
0.93	-0.105181		1.044	0.000479867
0.931	-0.104681		1.044	0.000514074
0.932	-0.104302		1.045	-4.69732e-05
0.932	-0.10468		1.046	-0.000540664
0.933	-0.10439		1.047	-0.000734905
0.934	-0.104464		1.047	-0.00135765
0.934	-0.105157		1.048	-0.00101799
0.935	-0.105775		1.049	-0.000406134
0.936	-0.10685		1.049	-0.000417071
0.936	-0.107241		1.05	-0.000516402
0.937	-0.106596		1.051	-0.000960668
0.937	-0.106252		1.052	-0.00080463
0.938	-0.106335		1.052	-0.000287753
0.939	-0.106149		1.053	-9.17732e-05
0.939	-0.105906		1.054	2.80925e-06
0.94	-0.105719		1.055	8.18411e-05
0.941	-0.104919		1.055	0.000336396
0.941	-0.105476		1.056	0.00107225
0.942	-0.106107		1.057	0.000565567
0.943	-0.10604		1.058	0.000282592
0.943	-0.106494		1.058	0.000788519
0.944	-0.1067		1.059	0.000673852
0.945	-0.106799		1.06	0.000998576
0.945	-0.107687		1.06	7.5178e-05
0.946	-0.108362		1.061	-0.00109434
0.947	-0.108475		1.062	-0.00101141
0.947	-0.108012		1.063	-0.000441624
0.948	-0.107353		1.063	-0.000425205
0.949	-0.107687		1.064	0.000443912
0.949	-0.107753		1.065	0.00110669
0.95	-0.107974		1.066	0.00160051
0.951	-0.108487		1.066	0.000958842
0.951	-0.108654		1.067	0.0013571
0.952	-0.109695		1.068	0.00148364
0.953	-0.109989		1.069	0.00203032
0.953	-0.109459		1.069	0.00199702
0.954	-0.10985		1.07	0.00183397
0.954	-0.110173		1.071	0.00209453
0.955	-0.110815		1.071	0.00176692
0.956	-0.110328		1.072	0.00133831
0.956	-0.110349		1.073	0.00139025
0.957	-0.111092		1.074	0.000591064
0.958	-0.111332		1.074	-0.000411595
0.958	-0.111241		1.075	-0.00141613
0.959	-0.112292		1.076	-0.0013875
0.96	-0.112866		1.077	-0.000925166
0.96	-0.11219		1.077	-0.00114813
0.961	-0.111792		1.078	-0.0019135
0.962	-0.11149		1.079	-0.00222954
0.962	-0.111724		1.08	-0.00356679
0.963	-0.112362		1.08	-0.00372261
0.964	-0.113343		1.081	-0.00330258
0.964	-0.113361		1.082	-0.00252724
0.965	-0.114088		1.082	-0.00267842
0.966	-0.115239		1.083	-0.00157557
0.966	-0.115325		1.084	-0.00145152
0.967	-0.116274		1.085	-0.0023602
0.968	-0.116048		1.085	-0.0023171
0.968	-0.115957		1.086	-0.0035952
0.969	-0.11504		1.087	-0.00294292
0.969	-0.115287		1.088	-0.00262398
0.97	-0.115054		1.088	-0.00361972
0.971	-0.116324		1.089	-0.00408485
0.971	-0.11669		1.09	-0.00389728
0.972	-0.115721		1.091	-0.00369699
0.973	-0.116445		1.091	-0.00369352
0.973	-0.116697		1.092	-0.00373883
0.974	-0.1172		1.093	-0.0030776
0.975	-0.117546		1.093	-0.00214504
0.975	-0.116418		1.094	-0.00136355
0.976	-0.116455		1.095	-0.00100389
0.977	-0.116759		1.096	-0.000150939
0.977	-0.116592		1.096	-4.79559e-05
0.978	-0.115848		1.097	0.000175788
0.979	-0.115209		1.098	0.000408061
0.979	-0.115251		1.099	0.000648196
0.98	-0.114989		1.099	-7.27295e-05
0.981	-0.114807		1.1	0.000555508
0.981	-0.115255		1.101	-0.000651984
0.982	-0.115453		1.102	-0.000444453
0.983	-0.114842		1.102	-0.00079271
0.983	-0.114271		1.103	-0.000934167
0.984	-0.113971		1.104	-0.000678526
0.985	-0.113673		1.104	-0.000667348
0.985	-0.113091		1.105	-0.0017017
0.986	-0.11302		1.106	-0.00146963
0.986	-0.113738		1.107	-0.00233666
0.987	-0.113913		1.107	-0.00272884
0.988	-0.113808		1.108	-0.00385513
0.988	-0.113259		1.109	-0.00288847
0.989	-0.112318		1.11	-0.00254973
0.99	-0.112659		1.11	-0.00240116
0.99	-0.112729		1.111	-0.00238184
0.991	-0.112241		1.112	-0.00257831
0.992	-0.111644		1.113	-0.00249056
0.992	-0.11086		1.113	-0.00302352
0.993	-0.110434		1.114	-0.00355618
0.994	-0.111597		1.115	-0.00336419
0.994	-0.111749		1.115	-0.00312799
0.995	-0.11187		1.116	-0.00267931
0.996	-0.111012		1.117	-0.00255233
0.996	-0.109967		1.118	-0.00295033
0.997	-0.108909		1.118	-0.00277299
0.998	-0.109395		1.119	-0.00205683
0.998	-0.109388		1.12	-0.00239947
0.999	-0.109245		1.121	-0.00294723
1	-0.109839		1.121	-0.0032973
1	-0.109902		1.122	-0.00328832
1.001	-0.109751		1.123	-0.00306369
1.002	-0.110397		1.124	-0.00357806
1.002	-0.110571		1.124	-0.00405773
1.003	-0.110175		1.125	-0.00440711
1.003	-0.110575		1.126	-0.00411243
1.004	-0.110584		1.126	-0.00435627
1.005	-0.109953		1.127	-0.00422251
1.005	-0.110367		1.128	-0.00468835
1.006	-0.110069		1.129	-0.00563607
1.007	-0.110817		1.129	-0.00622859
1.007	-0.111167		1.13	-0.00676768
1.008	-0.112247		1.131	-0.00766529
1.009	-0.112688		1.132	-0.00812579
1.009	-0.113374		1.132	-0.00877932
1.01	-0.113854		1.133	-0.00818295
1.011	-0.114489		1.134	-0.0077662
1.011	-0.115553		1.135	-0.00843932
1.012	-0.116201		1.135	-0.00841509
1.013	-0.115858		1.136	-0.00806747
1.013	-0.115513		1.137	-0.00812711
1.014	-0.115455		1.137	-0.00800584
1.015	-0.115625		1.138	-0.00832466
1.015	-0.115597		1.139	-0.00866332
1.016	-0.115635		1.14	-0.00899268
1.017	-0.116174		1.14	-0.00941968
1.017	-0.11666		1.141	-0.00952239
1.018	-0.117366		1.142	-0.0100717
1.018	-0.118783		1.143	-0.0100769
1.019	-0.119778		1.143	-0.0100093
1.02	-0.119514		1.144	-0.0101279
1.02	-0.119128		1.145	-0.0100339
1.021	-0.119195		1.146	-0.0114082
1.022	-0.119476		1.146	-0.0118844
1.022	-0.119981		1.147	-0.0121155
1.023	-0.120602		1.148	-0.0122439
1.024	-0.120399		1.148	-0.011972
1.024	-0.121349		1.149	-0.0122153
1.025	-0.121606		1.15	-0.0119128
1.026	-0.122061		1.151	-0.0114813
1.026	-0.122547		1.151	-0.0114632
1.027	-0.121288		1.152	-0.0111993
1.028	-0.121621		1.153	-0.0119961
1.028	-0.121247		1.154	-0.0124399
1.029	-0.122477		1.154	-0.0128433
1.03	-0.123595		1.155	-0.0130402
1.03	-0.123397		1.156	-0.0138142
1.031	-0.124065		1.157	-0.0146587
1.032	-0.124388		1.157	-0.0145953
1.032	-0.123941		1.158	-0.01419
1.033	-0.124723		1.159	-0.0138019
1.034	-0.123938		1.159	-0.0129641
1.034	-0.124141		1.16	-0.0119227
1.035	-0.124058		1.161	-0.0117184
1.035	-0.123731		1.162	-0.0114806
1.036	-0.123487		1.162	-0.0116462
1.037	-0.123485		1.163	-0.0123037
1.037	-0.123336		1.164	-0.0127186
1.038	-0.123714		1.165	-0.0123403
1.039	-0.123749		1.165	-0.011285
1.039	-0.122882		1.166	-0.0107755
1.04	-0.122774		1.167	-0.0111233
1.041	-0.122872		1.168	-0.011362
1.041	-0.121273		1.168	-0.0112635
1.042	-0.12032		1.169	-0.0111843
1.043	-0.11989		1.17	-0.0110188
1.043	-0.119282		1.17	-0.0114161
1.044	-0.118946		1.171	-0.0117875
1.045	-0.118918		1.172	-0.0115903
1.045	-0.119178		1.173	-0.0117696
1.046	-0.11956		1.173	-0.0109466
1.047	-0.119699		1.174	-0.0104734
1.047	-0.119707		1.175	-0.00944474
1.048	-0.119238		1.176	-0.00925113
1.049	-0.119097		1.176	-0.00811253
1.049	-0.119201		1.177	-0.00724095
1.05	-0.119405		1.178	-0.00686631
1.051	-0.119731		1.179	-0.00743504
1.051	-0.118902		1.179	-0.00694828
1.052	-0.117649		1.18	-0.00719944
1.052	-0.116751		1.181	-0.00814517
1.053	-0.116662		1.181	-0.00695801
1.054	-0.117154		1.182	-0.00677373
1.054	-0.116914		1.183	-0.00689135
1.055	-0.117298		1.184	-0.0072397
1.056	-0.117655		1.184	-0.00711729
1.056	-0.117245		1.185	-0.00696667
1.057	-0.116977		1.186	-0.00669594
1.058	-0.116822		1.187	-0.00577858
1.058	-0.117277		1.187	-0.00635712
1.059	-0.117559		1.188	-0.00630885
1.06	-0.116848		1.189	-0.00572774
1.06	-0.116661		1.19	-0.00532984
1.061	-0.116057		1.19	-0.00469389
1.062	-0.116779		1.191	-0.00464195
1.062	-0.115901		1.192	-0.00394581
1.063	-0.115777		1.192	-0.00437451
1.064	-0.117088		1.193	-0.00423579
1.064	-0.117337		1.194	-0.00390855
1.065	-0.117555		1.195	-0.00333121
1.066	-0.117994		1.195	-0.0027398
1.066	-0.117029		1.196	-0.00260351
1.067	-0.117076		1.197	-0.0032573
1.068	-0.11757		1.198	-0.00336649
1.068	-0.117167		1.198	-0.00237304
1.069	-0.117337		1.199	-0.00175022
1.069	-0.118199		1.2	-0.00152492
1.07	-0.118034		1.201	-0.00122812
1.071	-0.117622		1.201	-0.00141056
1.071	-0.117897		1.202	-0.00196601
1.072	-0.118438		1.203	-0.00276267
1.073	-0.11892		1.203	-0.00302532
1.073	-0.118881		1.204	-0.00280051
1.074	-0.118455		1.205	-0.00258442
1.075	-0.118879		1.206	-0.00257826
1.075	-0.120002		1.206	-0.0025535
1.076	-0.120069		1.207	-0.00251873
1.077	-0.11958		1.208	-0.00262579
1.077	-0.119565		1.209	-0.00299875
1.078	-0.118938		1.209	-0.00297846
1.079	-0.118513		1.21	-0.00272365
1.079	-0.11855		1.211	-0.0035573
1.08	-0.118677		1.212	-0.00469929
1.081	-0.118728		1.212	-0.00577381
1.081	-0.118903		1.213	-0.00582278
1.082	-0.119339		1.214	-0.00631542
1.083	-0.11964		1.214	-0.0070748
1.083	-0.120662		1.215	-0.00654101
1.084	-0.12071		1.216	-0.00566855
1.084	-0.120973		1.217	-0.00556264
1.085	-0.121472		1.217	-0.00572046
1.086	-0.121332		1.218	-0.0049184
1.086	-0.121472		1.219	-0.00527099
1.087	-0.12101		1.22	-0.00615414
1.088	-0.121599		1.22	-0.00519324
1.088	-0.121314		1.221	-0.00531983
1.089	-0.120642		1.222	-0.0053026
1.09	-0.120499		1.223	-0.00491954
1.09	-0.120482		1.223	-0.00565244
1.091	-0.11988		1.224	-0.0066068
1.092	-0.119355		1.225	-0.00538721
1.092	-0.119759		1.225	-0.00623215
1.093	-0.12028		1.226	-0.00754822
1.094	-0.120716		1.227	-0.00840349
1.094	-0.122261		1.228	-0.00857249
1.095	-0.122282		1.228	-0.00859371
1.096	-0.122843		1.229	-0.00873492
1.096	-0.122483		1.23	-0.00858257
1.097	-0.122267		1.231	-0.00881688
1.098	-0.12154		1.231	-0.00899133
1.098	-0.120674		1.232	-0.00969162
1.099	-0.121068		1.233	-0.00955178
1.1	-0.121856		1.234	-0.00906646
1.1	-0.122023		1.234	-0.00909652
1.101	-0.120784		1.235	-0.0097412
1.101	-0.121065		1.236	-0.00978583
1.102	-0.12094		1.236	-0.00944156
1.103	-0.120966		1.237	-0.00922815
1.103	-0.122415		1.238	-0.00933975
1.104	-0.123291		1.239	-0.00929707
1.105	-0.12356		1.239	-0.00924431
1.105	-0.123143		1.24	-0.00924627
1.106	-0.123375		1.241	-0.0093126
1.107	-0.123837		1.242	-0.00937397
1.107	-0.123999		1.242	-0.00941169
1.108	-0.12437		1.243	-0.00948428
1.109	-0.124755		1.244	-0.00939777
1.109	-0.125025		1.245	-0.00876357
1.11	-0.124618		1.245	-0.00828378
1.111	-0.124569		1.246	-0.00886284
1.111	-0.124345		1.247	-0.00926278
1.112	-0.12402		1.247	-0.0089886
1.113	-0.123764		1.248	-0.00909911
1.113	-0.123995		1.249	-0.00972847
1.114	-0.124516		1.25	-0.00980759
1.115	-0.124165		1.25	-0.0101117
1.115	-0.12402		1.251	-0.0104677
1.116	-0.12393		1.252	-0.0106145
1.117	-0.123285		1.253	-0.0102885
1.117	-0.123116		1.253	-0.0110205
1.118	-0.12311		1.254	-0.011652
1.118	-0.122954		1.255	-0.0112172
1.119	-0.123826		1.256	-0.011531
1.12	-0.124278		1.256	-0.0114952
1.12	-0.12437		1.257	-0.0112662
1.121	-0.124064		1.258	-0.0115437
1.122	-0.123465		1.258	-0.0112383
1.122	-0.123048		1.259	-0.0111947
1.123	-0.123747		1.26	-0.0119779
1.124	-0.123861		1.261	-0.0110488
1.124	-0.124572		1.261	-0.0107277
1.125	-0.124953		1.262	-0.0104867
1.126	-0.123915		1.263	-0.00947961
1.126	-0.124305		1.264	-0.00938538
1.127	-0.124536		1.264	-0.00993744
1.128	-0.124239		1.265	-0.00980191
1.128	-0.123164		1.266	-0.00961236
1.129	-0.123656		1.267	-0.0103198
1.13	-0.123709		1.267	-0.0109521
1.13	-0.122294		1.268	-0.0105466
1.131	-0.122569		1.269	-0.0114186
1.132	-0.122968		1.269	-0.0116147
1.132	-0.122336		1.27	-0.0122863
1.133	-0.121279		1.271	-0.0122521
1.133	-0.120947		1.272	-0.0118137
1.134	-0.121691		1.272	-0.0122235
1.135	-0.122238		1.273	-0.0122278
1.135	-0.121658		1.274	-0.0120749
1.136	-0.12109		1.275	-0.0122892
1.137	-0.119994		1.275	-0.0127577
1.137	-0.118857		1.276	-0.0129936
1.138	-0.118266		1.277	-0.0128421
1.139	-0.117713		1.278	-0.012414
1.139	-0.117321		1.278	-0.0121326
1.14	-0.11718		1.279	-0.0124242
1.141	-0.116933		1.28	-0.0125822
1.141	-0.11631		1.28	-0.0124785
1.142	-0.116217		1.281	-0.0122571
1.143	-0.116125		1.282	-0.0120775
1.143	-0.115784		1.283	-0.0117304
1.144	-0.115509		1.283	-0.011915
1.145	-0.11616		1.284	-0.0120525
1.145	-0.116743		1.285	-0.0114464
1.146	-0.1168		1.286	-0.0118348
1.147	-0.116499		1.286	-0.0111699
1.147	-0.116551		1.287	-0.0113858
1.148	-0.116575		1.288	-0.0117687
1.149	-0.116189		1.289	-0.0109792
1.149	-0.116247		1.289	-0.0109855
1.15	-0.116365		1.29	-0.0108361
1.15	-0.117133		1.291	-0.0107635
1.151	-0.118588		1.291	-0.0103961
1.152	-0.118741		1.292	-0.00947572
1.152	-0.117905		1.293	-0.00987489
1.153	-0.117686		1.294	-0.00954389
1.154	-0.118273		1.294	-0.00995284
1.154	-0.11858		1.295	-0.0102731
1.155	-0.118871		1.296	-0.0103725
1.156	-0.118489		1.297	-0.0101589
1.156	-0.118096		1.297	-0.00989974
1.157	-0.118665		1.298	-0.00995426
1.158	-0.119074		1.299	-0.010342
1.158	-0.11958		1.3	-0.0103305
1.159	-0.11971		1.3	-0.00934453
1.16	-0.119571		1.301	-0.00994004
1.16	-0.119723		1.302	-0.00956904
1.161	-0.119615		1.302	-0.00896119
1.162	-0.120007		1.303	-0.00832542
1.162	-0.120223		1.304	-0.00720357
1.163	-0.120815		1.305	-0.00763342
1.164	-0.12171		1.305	-0.00809018
1.164	-0.122267		1.306	-0.00945652
1.165	-0.123393		1.307	-0.00889385
1.166	-0.123824		1.308	-0.00791488
1.166	-0.124174		1.308	-0.0081513
1.167	-0.124289		1.309	-0.0089459
1.167	-0.124784		1.31	-0.00814522
1.168	-0.124227		1.311	-0.00689114
1.169	-0.124895		1.311	-0.00616975
1.169	-0.12513		1.312	-0.00612286
1.17	-0.12651		1.313	-0.00612778
1.171	-0.126593		1.313	-0.00704601
1.171	-0.127386		1.314	-0.00771199
1.172	-0.128817		1.315	-0.00736121
1.173	-0.129046		1.316	-0.0071218
1.173	-0.128916		1.316	-0.00760576
1.174	-0.128859		1.317	-0.00745208
1.175	-0.129287		1.318	-0.00698024
1.175	-0.129866		1.319	-0.00635426
1.176	-0.130466		1.319	-0.00606532
1.177	-0.13115		1.32	-0.00607899
1.177	-0.131712		1.321	-0.00541416
1.178	-0.132015		1.322	-0.00532197
1.179	-0.132252		1.322	-0.00614764
1.179	-0.13225		1.323	-0.00612688
1.18	-0.131792		1.324	-0.00643711
1.181	-0.131475		1.324	-0.00668669
1.181	-0.131106		1.325	-0.00652903
1.182	-0.131694		1.326	-0.00665605
1.183	-0.131921		1.327	-0.00706777
1.183	-0.131346		1.327	-0.00814508
1.184	-0.131203		1.328	-0.00867391
1.184	-0.129003		1.329	-0.00852136
1.185	-0.1284		1.33	-0.0082485
1.186	-0.128107		1.33	-0.00731129
1.186	-0.12861		1.331	-0.0067788
1.187	-0.128145		1.332	-0.00733148
1.188	-0.127951		1.333	-0.00808683
1.188	-0.127635		1.333	-0.00849539
1.189	-0.128283		1.334	-0.00928358
1.19	-0.129149		1.335	-0.00910446
1.19	-0.129326		1.335	-0.00834658
1.191	-0.128743		1.336	-0.00994813
1.192	-0.12877		1.337	-0.0089613
1.192	-0.1293		1.338	-0.0097829
1.193	-0.129625		1.338	-0.0100273
1.194	-0.129046		1.339	-0.0107474
1.194	-0.128809		1.34	-0.0113911
1.195	-0.12805		1.341	-0.010949
1.196	-0.127301		1.341	-0.0101298
1.196	-0.12674		1.342	-0.00922651
1.197	-0.125958		1.343	-0.0088277
1.198	-0.125755		1.344	-0.00914989
1.198	-0.125013		1.344	-0.00888931
1.199	-0.124101		1.345	-0.00869454
1.199	-0.123955		1.346	-0.00947835
1.2	-0.124207		1.346	-0.0102755
1.201	-0.124253		1.347	-0.0107281
1.201	-0.124369		1.348	-0.0108159
1.202	-0.124335		1.349	-0.0111173
1.203	-0.123885		1.349	-0.0109414
1.203	-0.123495		1.35	-0.0106206
1.204	-0.123541		1.351	-0.011068
1.205	-0.123591		1.352	-0.0108267
1.205	-0.123256		1.352	-0.0107515
1.206	-0.123312		1.353	-0.011099
1.207	-0.123281		1.354	-0.0115179
1.207	-0.123091		1.355	-0.0119562
1.208	-0.123547		1.355	-0.0122247
1.209	-0.123095		1.356	-0.0125337
1.209	-0.122435		1.357	-0.0132421
1.21	-0.122405		1.357	-0.0127942
1.211	-0.122436		1.358	-0.0132614
1.211	-0.122232		1.359	-0.0126537
1.212	-0.121811		1.36	-0.0124215
1.213	-0.121468		1.36	-0.0126503
1.213	-0.122248		1.361	-0.0127101
1.214	-0.122677		1.362	-0.0121922
1.215	-0.123497		1.363	-0.0120551
1.215	-0.123571		1.363	-0.0125688
1.216	-0.123164		1.364	-0.0121478
1.216	-0.123234		1.365	-0.0122056
1.217	-0.123102		1.366	-0.0121583
1.218	-0.123877		1.366	-0.0117267
1.218	-0.124023		1.367	-0.011776
1.219	-0.12481		1.368	-0.0114093
1.22	-0.125132		1.368	-0.0109562
1.22	-0.124748		1.369	-0.0108369
1.221	-0.124843		1.37	-0.010525
1.222	-0.125271		1.371	-0.010432
1.222	-0.125199		1.371	-0.0112036
1.223	-0.124792		1.372	-0.0111892
1.224	-0.124324		1.373	-0.0118008
1.224	-0.124245		1.374	-0.0113956
1.225	-0.124418		1.374	-0.010662
1.226	-0.124058		1.375	-0.0105103
1.226	-0.124257		1.376	-0.0106305
1.227	-0.124473		1.377	-0.010833
1.228	-0.125749		1.377	-0.0113081
1.228	-0.126612		1.378	-0.0118458
1.229	-0.127861		1.379	-0.0125116
1.23	-0.128633		1.379	-0.0126604
1.23	-0.129509		1.38	-0.0127104
1.231	-0.128772		1.381	-0.0125596
1.232	-0.128083		1.382	-0.0122345
1.232	-0.12763		1.382	-0.0119188
1.233	-0.128599		1.383	-0.011604
1.233	-0.127976		1.384	-0.0113145
1.234	-0.127201		1.385	-0.0111109
1.235	-0.12685		1.385	-0.0104153
1.235	-0.126304		1.386	-0.0100052
1.236	-0.126606		1.387	-0.00913182
1.237	-0.126589		1.388	-0.00940222
1.237	-0.126312		1.388	-0.00985164
1.238	-0.125658		1.389	-0.00953663
1.239	-0.125557		1.39	-0.00978935
1.239	-0.125629		1.39	-0.00983208
1.24	-0.126149		1.391	-0.010448
1.241	-0.126548		1.392	-0.0114512
1.241	-0.126363		1.393	-0.0116037
1.242	-0.12607		1.393	-0.0110373
1.243	-0.126444		1.394	-0.0117835
1.243	-0.126821		1.395	-0.0121768
1.244	-0.126644		1.396	-0.0116954
1.245	-0.126541		1.396	-0.0111834
1.245	-0.126632		1.397	-0.0109588
1.246	-0.127102		1.398	-0.0108306
1.247	-0.127351		1.399	-0.00997423
1.247	-0.127529		1.399	-0.00919981
1.248	-0.128082		1.4	-0.00928258
1.248	-0.128977		1.401	-0.00936806
1.249	-0.130173		1.401	-0.0101849
1.25	-0.130841		1.402	-0.0106751
1.25	-0.131014		1.403	-0.00984168
1.251	-0.131215		1.404	-0.00962698
1.252	-0.13181		1.404	-0.00954525
1.252	-0.132249		1.405	-0.00880509
1.253	-0.131842		1.406	-0.00908597
1.254	-0.131892		1.407	-0.00852904
1.254	-0.132525		1.407	-0.00759439
1.255	-0.132276		1.408	-0.00698392
1.256	-0.13247		1.409	-0.00712123
1.256	-0.133939		1.41	-0.00830953
1.257	-0.134266		1.41	-0.00907795
1.258	-0.133961		1.411	-0.00927625
1.258	-0.133698		1.412	-0.00954793
1.259	-0.133202		1.412	-0.00911245
1.26	-0.132219		1.413	-0.00921238
1.26	-0.132129		1.414	-0.0103289
1.261	-0.131811		1.415	-0.00999025
1.262	-0.131478		1.415	-0.00981842
1.262	-0.130908		1.416	-0.0100761
1.263	-0.130354		1.417	-0.0104611
1.264	-0.129899		1.418	-0.0105383
1.264	-0.130392		1.418	-0.0110603
1.265	-0.130854		1.419	-0.0115085
1.265	-0.13109		1.42	-0.0113589
1.266	-0.131389		1.421	-0.0105562
1.267	-0.13164		1.421	-0.0109269
1.267	-0.131513		1.422	-0.0112087
1.268	-0.13189		1.423	-0.0119007
1.269	-0.132578		1.423	-0.0116997
1.269	-0.132408		1.424	-0.0119464
1.27	-0.132629		1.425	-0.0123895
1.271	-0.133056		1.426	-0.0124599
1.271	-0.133655		1.426	-0.0117995
1.272	-0.134182		1.427	-0.0109593
1.273	-0.134198		1.428	-0.0108323
1.273	-0.134223		1.429	-0.0113569
1.274	-0.135166		1.429	-0.0104167
1.275	-0.135756		1.43	-0.0100408
1.275	-0.136247		1.431	-0.0106874
1.276	-0.136857		1.432	-0.0114926
1.277	-0.13692		1.432	-0.0111192
1.277	-0.137274		1.433	-0.0120419
1.278	-0.138129		1.434	-0.012432
1.279	-0.138255		1.434	-0.0134071
1.279	-0.138549		1.435	-0.0131191
1.28	-0.137568		1.436	-0.0140004
1.281	-0.136899		1.437	-0.0140228
1.281	-0.136459		1.437	-0.014201
1.282	-0.136245		1.438	-0.014826
1.282	-0.13554		1.439	-0.0157581
1.283	-0.135637		1.44	-0.015815
1.284	-0.135808		1.44	-0.0150449
1.284	-0.135893		1.441	-0.0151481
1.285	-0.135702		1.442	-0.0155743
1.286	-0.135468		1.443	-0.0160382
1.286	-0.135776		1.443	-0.0158061
1.287	-0.136295		1.444	-0.0156571
1.288	-0.136554		1.445	-0.015579
1.288	-0.136576		1.445	-0.0154631
1.289	-0.136857		1.446	-0.0149134
1.29	-0.136439		1.447	-0.0146793
1.29	-0.135695		1.448	-0.0149086
1.291	-0.136094		1.448	-0.0153036
1.292	-0.136682		1.449	-0.0149585
1.292	-0.137211		1.45	-0.0148475
1.293	-0.137347		1.451	-0.0148626
1.294	-0.137314		1.451	-0.0148253
1.294	-0.137127		1.452	-0.014197
1.295	-0.136766		1.453	-0.0138642
1.296	-0.136864		1.454	-0.0126508
1.296	-0.137303		1.454	-0.0125462
1.297	-0.137105		1.455	-0.0121089
1.298	-0.137043		1.456	-0.0129859
1.298	-0.137751		1.456	-0.0124062
1.299	-0.138537		1.457	-0.0137579
1.299	-0.139027		1.458	-0.0127464
1.3	-0.138639		1.459	-0.0130491
1.301	-0.139257		1.459	-0.0126772
1.301	-0.139763		1.46	-0.011915
1.302	-0.139387		1.461	-0.0109702
1.303	-0.139143		1.462	-0.0108726
1.303	-0.139668		1.462	-0.0104882
1.304	-0.139463		1.463	-0.00994402
1.305	-0.139037		1.464	-0.00943199
[truncated: 35,405 more rows]

## Sheet: Supplementary Figure 1c
Supplementary Figure 1c	SEC profiles of PfENT1Y190A-NB19 and PfENT1Y190A-NB48
PfENT1Y190-NB19			PfENT1Y190A-NB48
Elution volume (ml)	UV absorbance (mAU)		Elution volume (ml)	UV absorbance (mAU)
0.001	1.04505		0.001	0.317858
0.001	1.04516		0.001	0.315302
0.002	1.04574		0.002	0.314317
0.003	1.0455		0.003	0.312912
0.004	1.0455		0.004	0.311682
0.005	1.04591		0.005	0.312024
0.006	1.04644		0.006	0.311866
0.006	1.04613		0.006	0.311045
0.007	1.04665		0.007	0.310765
0.008	1.04656		0.008	0.310389
0.009	1.04671		0.009	0.309801
0.01	1.04743		0.01	0.308671
0.011	1.0473		0.011	0.307991
0.011	1.04724		0.011	0.307637
0.012	1.04686		0.012	0.307437
0.013	1.04657		0.013	0.306411
0.014	1.04679		0.014	0.306377
0.015	1.04724		0.015	0.305678
0.016	1.0476		0.016	0.304636
0.016	1.04845		0.016	0.303405
0.017	1.04822		0.017	0.303005
0.018	1.04838		0.018	0.302814
0.019	1.04891		0.019	0.303078
0.02	1.04847		0.02	0.304001
0.02	1.04806		0.02	0.304133
0.021	1.04839		0.021	0.303588
0.022	1.04878		0.022	0.302936
0.023	1.04969		0.023	0.302385
0.024	1.04949		0.024	0.302984
0.025	1.04871		0.025	0.302651
0.025	1.04842		0.025	0.302686
0.026	1.04829		0.026	0.302882
0.027	1.04786		0.027	0.30181
0.028	1.04776		0.028	0.301604
0.029	1.04839		0.029	0.301932
0.03	1.04729		0.03	0.301679
0.03	1.04659		0.03	0.301961
0.031	1.0457		0.031	0.302809
0.032	1.04518		0.032	0.302915
0.033	1.04488		0.033	0.301814
0.034	1.04346		0.034	0.302188
0.035	1.04351		0.035	0.303177
0.035	1.0436		0.035	0.303099
0.036	1.04388		0.036	0.303111
0.037	1.04368		0.037	0.302968
0.038	1.0433		0.038	0.303496
0.039	1.04305		0.039	0.302683
0.04	1.04226		0.04	0.302625
0.04	1.04237		0.04	0.302643
0.041	1.0422		0.041	0.303089
0.042	1.04181		0.042	0.303398
0.043	1.04115		0.043	0.302745
0.044	1.0409		0.044	0.302583
0.045	1.042		0.045	0.301709
0.045	1.04164		0.045	0.30134
0.046	1.0412		0.046	0.299953
0.047	1.04102		0.047	0.299434
0.048	1.0406		0.048	0.299764
0.049	1.03992		0.049	0.299686
0.05	1.04012		0.05	0.299424
0.05	1.04001		0.05	0.298485
0.051	1.03951		0.051	0.299112
0.052	1.03959		0.052	0.299434
0.053	1.03985		0.053	0.299454
0.054	1.03998		0.054	0.29913
0.055	1.03976		0.055	0.299984
0.055	1.03933		0.055	0.299797
0.056	1.03954		0.056	0.298694
0.057	1.03947		0.057	0.298641
0.058	1.03903		0.058	0.299606
0.059	1.0394		0.059	0.300055
0.06	1.0392		0.06	0.299695
0.06	1.03871		0.06	0.29955
0.061	1.03879		0.061	0.298125
0.062	1.03948		0.062	0.297124
0.063	1.03966		0.063	0.2974
0.064	1.04002		0.064	0.297061
0.065	1.03962		0.065	0.296943
0.065	1.0395		0.065	0.296676
0.066	1.03978		0.066	0.29627
0.067	1.04003		0.067	0.296795
0.068	1.04075		0.068	0.296978
0.069	1.0412		0.069	0.296799
0.07	1.04096		0.07	0.296278
0.07	1.04018		0.07	0.295593
0.071	1.04086		0.071	0.29495
0.072	1.04122		0.072	0.294344
0.073	1.04093		0.073	0.293729
0.074	1.04046		0.074	0.293543
0.075	1.0396		0.075	0.293033
0.075	1.03997		0.075	0.293038
0.076	1.04025		0.076	0.29231
0.077	1.0395		0.077	0.291844
0.078	1.03939		0.078	0.291745
0.079	1.0395		0.079	0.291725
0.08	1.03999		0.08	0.291201
0.08	1.0406		0.08	0.291386
0.081	1.04096		0.081	0.290844
0.082	1.04073		0.082	0.291007
0.083	1.04122		0.083	0.291446
0.084	1.04199		0.084	0.292155
0.085	1.04238		0.085	0.292935
0.085	1.04231		0.085	0.293793
0.086	1.04197		0.086	0.294846
0.087	1.04242		0.087	0.296207
0.088	1.04277		0.088	0.297531
0.089	1.04258		0.089	0.298531
0.09	1.04301		0.09	0.299764
0.09	1.04365		0.09	0.300879
0.091	1.04406		0.091	0.302305
0.092	1.04434		0.092	0.30461
0.093	1.0445		0.093	0.306343
0.094	1.04485		0.094	0.308833
0.095	1.04463		0.095	0.312143
0.095	1.0449		0.095	0.316071
0.096	1.04543		0.096	0.319544
0.097	1.0458		0.097	0.323048
0.098	1.04545		0.098	0.328877
0.099	1.04491		0.099	0.333587
0.099	1.04454		0.099	0.337214
0.1	1.04448		0.1	0.340573
0.101	1.04495		0.101	0.344977
0.102	1.04512		0.102	0.349337
0.103	1.04491		0.103	0.355291
0.104	1.04402		0.104	0.361647
0.104	1.04361		0.104	0.367737
0.105	1.04312		0.105	0.374648
0.106	1.04261		0.106	0.381632
0.107	1.04271		0.107	0.388724
0.108	1.04255		0.108	0.39661
0.109	1.04232		0.109	0.403608
0.109	1.04149		0.109	0.411107
0.11	1.04066		0.11	0.418811
0.111	1.04067		0.111	0.427469
0.112	1.04092		0.112	0.436363
0.113	1.04072		0.113	0.445467
0.114	1.04089		0.114	0.454377
0.114	1.0416		0.114	0.463092
0.115	1.04163		0.115	0.472091
0.116	1.04209		0.116	0.482032
0.117	1.0424		0.117	0.49154
0.118	1.04301		0.118	0.501092
0.119	1.04349		0.119	0.51111
0.119	1.04364		0.119	0.52193
0.12	1.04391		0.12	0.533039
0.121	1.04304		0.121	0.543781
0.122	1.04258		0.122	0.554803
0.123	1.04238		0.123	0.566658
0.124	1.04207		0.124	0.578008
0.124	1.04162		0.124	0.589096
0.125	1.04071		0.125	0.600639
0.126	1.03979		0.126	0.612286
0.127	1.0402		0.127	0.624198
0.128	1.04052		0.128	0.63712
0.129	1.04054		0.129	0.650369
0.129	1.04026		0.129	0.663205
0.13	1.04035		0.13	0.676246
0.131	1.04069		0.131	0.688963
0.132	1.04028		0.132	0.701934
0.133	1.03981		0.133	0.715161
0.134	1.03958		0.134	0.728234
0.134	1.03904		0.134	0.741124
0.135	1.03894		0.135	0.753202
0.136	1.03935		0.136	0.76453
0.137	1.03947		0.137	0.775952
0.138	1.03958		0.138	0.787955
0.139	1.0395		0.139	0.79986
0.139	1.0391		0.139	0.810295
0.14	1.03885		0.14	0.820842
0.141	1.03872		0.141	0.833092
0.142	1.03853		0.142	0.845579
0.143	1.03783		0.143	0.857194
0.144	1.03742		0.144	0.868231
0.144	1.03693		0.144	0.878681
0.145	1.03629		0.145	0.889748
0.146	1.03645		0.146	0.900723
0.147	1.03676		0.147	0.911703
0.148	1.03713		0.148	0.923243
0.149	1.0372		0.149	0.934243
0.149	1.03707		0.149	0.944343
0.15	1.03733		0.15	0.955272
0.151	1.03758		0.151	0.96706
0.152	1.03789		0.152	0.978702
0.153	1.03757		0.153	0.99015
0.154	1.03771		0.154	1.001
0.154	1.03806		0.154	1.01171
0.155	1.03801		0.155	1.02289
0.156	1.03772		0.156	1.03352
0.157	1.03737		0.157	1.04452
0.158	1.0373		0.158	1.05553
0.159	1.03765		0.159	1.06577
0.159	1.03806		0.159	1.07623
0.16	1.03801		0.16	1.08631
0.161	1.03776		0.161	1.09513
0.162	1.03722		0.162	1.10458
0.163	1.0374		0.163	1.11476
0.164	1.03766		0.164	1.12503
0.164	1.03733		0.164	1.13495
0.165	1.0371		0.165	1.14424
0.166	1.03725		0.166	1.15304
0.167	1.03823		0.167	1.16236
0.168	1.03898		0.168	1.17186
0.169	1.03837		0.169	1.18082
0.169	1.03743		0.169	1.18924
0.17	1.03694		0.17	1.19689
0.171	1.03682		0.171	1.2048
0.172	1.03629		0.172	1.21305
0.173	1.03565		0.173	1.2214
0.174	1.0355		0.174	1.22968
0.174	1.03503		0.174	1.23786
0.175	1.03476		0.175	1.2467
0.176	1.03518		0.176	1.25577
0.177	1.03504		0.177	1.26481
0.178	1.03453		0.178	1.27416
0.178	1.0339		0.178	1.28351
0.179	1.03323		0.179	1.29153
0.18	1.03276		0.18	1.29921
0.181	1.03262		0.181	1.30785
0.182	1.03271		0.182	1.31684
0.183	1.03267		0.183	1.32485
0.183	1.0325		0.183	1.33282
0.184	1.03264		0.184	1.34193
0.185	1.03253		0.185	1.35042
0.186	1.03286		0.186	1.35914
0.187	1.03425		0.187	1.3679
0.188	1.03405		0.188	1.37598
0.188	1.033		0.188	1.38338
0.189	1.03289		0.189	1.39039
0.19	1.03334		0.19	1.39773
0.191	1.03386		0.191	1.40529
0.192	1.03398		0.192	1.41276
0.193	1.0343		0.193	1.41929
0.193	1.0348		0.193	1.42538
0.194	1.03464		0.194	1.43152
0.195	1.03425		0.195	1.43802
0.196	1.03386		0.196	1.44479
0.197	1.03368		0.197	1.45129
0.198	1.03307		0.198	1.45825
0.198	1.03351		0.198	1.46483
0.199	1.03417		0.199	1.47097
0.2	1.03406		0.2	1.478
0.201	1.03374		0.201	1.48478
0.202	1.03376		0.202	1.49175
0.203	1.03482		0.203	1.49979
0.203	1.03524		0.203	1.50719
0.204	1.03538		0.204	1.51443
0.205	1.03596		0.205	1.52136
0.206	1.03707		0.206	1.5279
0.207	1.03796		0.207	1.53624
0.208	1.03824		0.208	1.54523
0.208	1.0384		0.208	1.55323
0.209	1.03933		0.209	1.56107
0.21	1.04103		0.21	1.56901
0.211	1.04304		0.211	1.57702
0.212	1.04478		0.212	1.5856
0.213	1.04653		0.213	1.5947
0.213	1.04868		0.213	1.6031
0.214	1.0509		0.214	1.6113
0.215	1.05381		0.215	1.62033
0.216	1.05778		0.216	1.62878
0.217	1.0613		0.217	1.63621
0.218	1.06466		0.218	1.64387
0.218	1.06851		0.218	1.65243
0.219	1.07299		0.219	1.66053
0.22	1.07831		0.22	1.6673
0.221	1.08301		0.221	1.67505
0.222	1.08781		0.222	1.68365
0.223	1.09331		0.223	1.69195
0.223	1.09834		0.223	1.70027
0.224	1.10334		0.224	1.70824
0.225	1.10893		0.225	1.71583
0.226	1.11448		0.226	1.7236
0.227	1.12031		0.227	1.73247
0.228	1.12622		0.228	1.74215
0.228	1.13156		0.228	1.75074
0.229	1.13765		0.229	1.76035
0.23	1.1445		0.23	1.76989
0.231	1.15093		0.231	1.77929
0.232	1.15734		0.232	1.78839
0.233	1.164		0.233	1.79776
0.233	1.17071		0.233	1.80802
0.234	1.17737		0.234	1.81782
0.235	1.18453		0.235	1.82779
0.236	1.19202		0.236	1.8383
0.237	1.19934		0.237	1.84889
0.238	1.20615		0.238	1.85954
0.238	1.2126		0.238	1.8706
0.239	1.21946		0.239	1.88073
0.24	1.22578		0.24	1.89058
0.241	1.23181		0.241	1.90093
0.242	1.23753		0.242	1.91123
0.243	1.24279		0.243	1.92173
0.243	1.248		0.243	1.93276
0.244	1.25324		0.244	1.94312
0.245	1.25931		0.245	1.95259
0.246	1.26625		0.246	1.96192
0.247	1.27329		0.247	1.97116
0.248	1.27862		0.248	1.98032
0.248	1.28434		0.248	1.98771
0.249	1.29122		0.249	1.9942
0.25	1.29686		0.25	2.00222
0.251	1.30203		0.251	2.01071
0.252	1.3071		0.252	2.01886
0.253	1.31138		0.253	2.02634
0.253	1.31582		0.253	2.03297
0.254	1.3199		0.254	2.03944
0.255	1.32393		0.255	2.04523
0.256	1.32777		0.256	2.05046
0.257	1.33093		0.257	2.05562
0.257	1.33335		0.257	2.06144
0.258	1.33502		0.258	2.06679
0.259	1.33725		0.259	2.07184
0.26	1.33856		0.26	2.07661
0.261	1.3395		0.261	2.08116
0.262	1.33997		0.262	2.0867
0.262	1.34076		0.262	2.09268
0.263	1.34095		0.263	2.09787
0.264	1.34071		0.264	2.10286
0.265	1.34045		0.265	2.10756
0.266	1.34079		0.266	2.11149
0.267	1.33969		0.267	2.11559
0.267	1.33858		0.267	2.11943
0.268	1.33684		0.268	2.12242
0.269	1.33563		0.269	2.12486
0.27	1.33381		0.27	2.12744
0.271	1.3319		0.271	2.12938
0.272	1.32973		0.272	2.13147
0.272	1.32693		0.272	2.13383
0.273	1.32392		0.273	2.13628
0.274	1.32085		0.274	2.13919
0.275	1.31709		0.275	2.14062
0.276	1.31302		0.276	2.14138
0.277	1.30914		0.277	2.14281
0.277	1.3052		0.277	2.14385
0.278	1.30107		0.278	2.14432
0.279	1.29705		0.279	2.14465
0.28	1.29353		0.28	2.14394
0.281	1.28981		0.281	2.1439
0.282	1.28574		0.282	2.14386
0.282	1.28167		0.282	2.14403
0.283	1.27803		0.283	2.14352
0.284	1.27471		0.284	2.14237
0.285	1.27094		0.285	2.14094
0.286	1.26635		0.286	2.13937
0.287	1.2621		0.287	2.13869
0.287	1.25708		0.287	2.13722
0.288	1.25172		0.288	2.13683
0.289	1.24775		0.289	2.13601
0.29	1.24317		0.29	2.13613
0.291	1.23819		0.291	2.13733
0.292	1.23443		0.292	2.13765
0.292	1.23022		0.292	2.13639
0.293	1.22687		0.293	2.13456
0.294	1.22309		0.294	2.13369
0.295	1.21882		0.295	2.13354
0.296	1.21502		0.296	2.1334
0.297	1.21135		0.297	2.13336
0.297	1.20823		0.297	2.13431
0.298	1.20489		0.298	2.13443
0.299	1.20129		0.299	2.13415
0.3	1.19925		0.3	2.13476
0.301	1.19521		0.301	2.1356
0.302	1.19211		0.302	2.13603
0.302	1.18978		0.302	2.13618
0.303	1.18677		0.303	2.13593
0.304	1.18347		0.304	2.1357
0.305	1.18133		0.305	2.13607
0.306	1.17831		0.306	2.1368
0.307	1.17674		0.307	2.13644
0.307	1.17356		0.307	2.13684
0.308	1.17183		0.308	2.1383
0.309	1.16953		0.309	2.13884
0.31	1.16812		0.31	2.14007
0.311	1.16554		0.311	2.14144
0.312	1.16302		0.312	2.1423
0.312	1.16088		0.312	2.14225
0.313	1.15933		0.313	2.14369
0.314	1.15821		0.314	2.14482
0.315	1.15673		0.315	2.14643
0.316	1.15447		0.316	2.14784
0.317	1.15283		0.317	2.14811
0.317	1.15195		0.317	2.14918
0.318	1.15015		0.318	2.14954
0.319	1.14845		0.319	2.15025
0.32	1.14752		0.32	2.15239
0.321	1.14611		0.321	2.15399
0.322	1.14442		0.322	2.15537
0.322	1.14417		0.322	2.1571
0.323	1.14245		0.323	2.15888
0.324	1.14124		0.324	2.16031
0.325	1.14021		0.325	2.16217
0.326	1.13873		0.326	2.16389
0.327	1.13752		0.327	2.16562
0.327	1.13693		0.327	2.16779
0.328	1.13622		0.328	2.16941
0.329	1.13549		0.329	2.17208
0.33	1.13462		0.33	2.17329
0.331	1.1338		0.331	2.17397
0.332	1.13351		0.332	2.17599
0.332	1.13408		0.332	2.17732
0.333	1.13335		0.333	2.17875
0.334	1.13313		0.334	2.17934
0.335	1.13169		0.335	2.1825
0.336	1.13065		0.336	2.18423
0.336	1.13015		0.336	2.18621
0.337	1.13035		0.337	2.18625
0.338	1.13085		0.338	2.1876
0.339	1.12984		0.339	2.18875
0.34	1.12886		0.34	2.19043
0.341	1.12707		0.341	2.1922
0.341	1.12537		0.341	2.19371
0.342	1.12489		0.342	2.19604
0.343	1.12393		0.343	2.19813
0.344	1.12292		0.344	2.20011
0.345	1.1222		0.345	2.2022
0.346	1.1218		0.346	2.20365
0.346	1.12108		0.346	2.20502
0.347	1.12072		0.347	2.20583
0.348	1.11893		0.348	2.20762
0.349	1.1179		0.349	2.20961
0.35	1.11609		0.35	2.21021
0.351	1.11519		0.351	2.21078
0.351	1.11417		0.351	2.21232
0.352	1.1132		0.352	2.21343
0.353	1.11249		0.353	2.2144
0.354	1.11219		0.354	2.21598
0.355	1.11074		0.355	2.21783
0.356	1.10934		0.356	2.21951
0.356	1.10812		0.356	2.221
0.357	1.10702		0.357	2.22001
0.358	1.10581		0.358	2.22153
0.359	1.1046		0.359	2.22349
0.36	1.1037		0.36	2.22544
0.361	1.10297		0.361	2.2266
0.361	1.1023		0.361	2.22714
0.362	1.10168		0.362	2.22781
0.363	1.10183		0.363	2.22816
0.364	1.10036		0.364	2.22923
0.365	1.10053		0.365	2.22955
0.366	1.10014		0.366	2.22995
0.366	1.09844		0.366	2.23001
0.367	1.09778		0.367	2.23083
0.368	1.09758		0.368	2.23266
0.369	1.09714		0.369	2.23259
0.37	1.09701		0.37	2.23465
0.371	1.0964		0.371	2.23601
0.371	1.09599		0.371	2.23692
0.372	1.09567		0.372	2.23864
0.373	1.09421		0.373	2.23972
0.374	1.09301		0.374	2.24039
0.375	1.09165		0.375	2.24052
0.376	1.09075		0.376	2.24128
0.376	1.08998		0.376	2.24209
0.377	1.08932		0.377	2.24442
0.378	1.08959		0.378	2.24657
0.379	1.08847		0.379	2.24878
0.38	1.08699		0.38	2.25041
0.381	1.08674		0.381	2.25242
0.381	1.08679		0.381	2.25441
0.382	1.08657		0.382	2.25553
0.383	1.08618		0.383	2.25677
0.384	1.08533		0.384	2.25685
0.385	1.0849		0.385	2.25771
0.386	1.08417		0.386	2.25829
0.386	1.08306		0.386	2.25998
0.387	1.08239		0.387	2.26098
0.388	1.08118		0.388	2.26188
0.389	1.07967		0.389	2.26241
0.39	1.07936		0.39	2.26364
0.391	1.07857		0.391	2.26599
0.391	1.07862		0.391	2.26664
0.392	1.07773		0.392	2.26863
0.393	1.07673		0.393	2.26887
0.394	1.07579		0.394	2.26978
0.395	1.07581		0.395	2.27135
0.396	1.07455		0.396	2.2734
0.396	1.07449		0.396	2.27412
0.397	1.07432		0.397	2.2745
0.398	1.0747		0.398	2.27451
0.399	1.07459		0.399	2.27756
0.4	1.07406		0.4	2.27876
0.401	1.07395		0.401	2.27886
0.401	1.07343		0.401	2.27938
0.402	1.07251		0.402	2.28087
0.403	1.07219		0.403	2.28193
0.404	1.07245		0.404	2.28312
0.405	1.07207		0.405	2.28585
0.406	1.07219		0.406	2.28575
0.406	1.07139		0.406	2.28747
0.407	1.07166		0.407	2.28893
0.408	1.0724		0.408	2.29016
0.409	1.07147		0.409	2.2916
0.41	1.07113		0.41	2.29168
0.411	1.07044		0.411	2.29347
0.411	1.06943		0.411	2.29285
0.412	1.06891		0.412	2.29257
0.413	1.06925		0.413	2.29281
0.414	1.06968		0.414	2.29447
0.415	1.07048		0.415	2.2946
0.416	1.06986		0.415	2.29617
0.416	1.06967		0.416	2.29749
0.417	1.06879		0.417	2.29982
0.418	1.06874		0.418	2.30044
0.419	1.06901		0.419	2.30011
0.42	1.06799		0.42	2.30022
0.42	1.06809		0.42	2.30117
0.421	1.06877		0.421	2.30215
0.422	1.06819		0.422	2.30301
0.423	1.06631		0.423	2.30353
0.424	1.06585		0.424	2.30273
0.425	1.06564		0.425	2.30395
0.425	1.06597		0.425	2.30504
0.426	1.0657		0.426	2.30531
0.427	1.0656		0.427	2.3055
0.428	1.0654		0.428	2.30537
0.429	1.06499		0.429	2.30704
0.43	1.06412		0.43	2.30671
0.43	1.0643		0.43	2.3076
0.431	1.06357		0.431	2.30889
0.432	1.06387		0.432	2.30743
0.433	1.06381		0.433	2.30879
0.434	1.06439		0.434	2.30949
0.435	1.06499		0.435	2.31042
0.435	1.06504		0.435	2.31082
0.436	1.0651		0.436	2.31089
0.437	1.065		0.437	2.30972
0.438	1.06426		0.438	2.31016
0.439	1.06376		0.439	2.31099
0.44	1.06303		0.44	2.31162
0.44	1.06299		0.44	2.31181
0.441	1.06306		0.441	2.31244
0.442	1.06262		0.442	2.31329
0.443	1.06315		0.443	2.31373
0.444	1.06344		0.444	2.31473
0.445	1.06256		0.445	2.31452
0.445	1.0606		0.445	2.31471
0.446	1.06014		0.446	2.314
0.447	1.05809		0.447	2.31482
0.448	1.05916		0.448	2.31672
0.449	1.05804		0.449	2.31807
0.45	1.05696		0.45	2.31985
0.45	1.05764		0.45	2.32164
0.451	1.05729		0.451	2.32297
0.452	1.05706		0.452	2.32286
0.453	1.05731		0.453	2.32383
0.454	1.05726		0.454	2.32515
0.455	1.05639		0.455	2.32593
0.455	1.05552		0.455	2.32602
0.456	1.05388		0.456	2.32771
0.457	1.05399		0.457	2.32884
0.458	1.05364		0.458	2.32969
0.459	1.05376		0.459	2.33038
0.46	1.0539		0.46	2.33222
0.46	1.05337		0.46	2.33385
0.461	1.05324		0.461	2.33459
0.462	1.05251		0.462	2.33593
0.463	1.05114		0.463	2.33714
0.464	1.05035		0.464	2.33685
0.465	1.05105		0.465	2.33833
0.465	1.05172		0.465	2.34076
0.466	1.05173		0.466	2.34143
0.467	1.05201		0.467	2.34339
0.468	1.05224		0.468	2.34457
0.469	1.05179		0.469	2.34607
0.47	1.0514		0.47	2.34778
0.47	1.05123		0.47	2.34885
0.471	1.05185		0.471	2.35124
0.472	1.05205		0.472	2.35308
0.473	1.05216		0.473	2.35398
0.474	1.05227		0.474	2.35561
0.475	1.05231		0.475	2.35569
0.475	1.05183		0.475	2.35561
0.476	1.05176		0.476	2.35628
0.477	1.052		0.477	2.35815
0.478	1.05078		0.478	2.35919
0.479	1.05108		0.479	2.36154
0.48	1.05087		0.48	2.36326
0.48	1.0505		0.48	2.36334
0.481	1.05009		0.481	2.36499
0.482	1.04957		0.482	2.36571
0.483	1.05006		0.483	2.36683
0.484	1.05059		0.484	2.36779
0.485	1.05003		0.485	2.36992
0.485	1.0497		0.485	2.37053
0.486	1.04958		0.486	2.37175
0.487	1.05095		0.487	2.37263
0.488	1.05165		0.488	2.37404
0.489	1.05252		0.489	2.3748
0.49	1.05146		0.49	2.37527
0.49	1.0512		0.49	2.3757
0.491	1.05154		0.491	2.37496
0.492	1.05124		0.492	2.37479
0.493	1.05042		0.493	2.37556
0.494	1.05003		0.494	2.37775
0.495	1.04873		0.494	2.37976
0.495	1.04798		0.495	2.37996
0.496	1.0476		0.496	2.38052
0.497	1.04686		0.497	2.38202
0.498	1.0471		0.498	2.38251
0.499	1.04662		0.499	2.38253
0.499	1.04747		0.499	2.3835
0.5	1.04725		0.5	2.38398
0.501	1.04652		0.501	2.38435
0.502	1.04669		0.502	2.38438
0.503	1.04749		0.503	2.38526
0.504	1.04727		0.504	2.38594
0.504	1.04759		0.504	2.38611
0.505	1.04781		0.505	2.38704
0.506	1.04707		0.506	2.38706
0.507	1.04627		0.507	2.38727
0.508	1.0461		0.508	2.38775
0.509	1.04554		0.509	2.38702
0.509	1.04541		0.509	2.38608
0.51	1.04571		0.51	2.38607
0.511	1.04579		0.511	2.38602
0.512	1.0453		0.512	2.38634
0.513	1.04539		0.513	2.38628
0.514	1.04566		0.514	2.38612
0.514	1.04608		0.514	2.38601
0.515	1.04626		0.515	2.38685
0.516	1.04589		0.516	2.38771
0.517	1.04493		0.517	2.38854
0.518	1.0445		0.518	2.38933
0.519	1.04428		0.519	2.39037
0.519	1.04464		0.519	2.39099
0.52	1.04446		0.52	2.39155
0.521	1.04433		0.521	2.3922
0.522	1.04413		0.522	2.39348
0.523	1.044		0.523	2.3939
0.524	1.04408		0.524	2.39447
0.524	1.04374		0.524	2.39498
0.525	1.04291		0.525	2.39635
0.526	1.04295		0.526	2.397
0.527	1.04327		0.527	2.39789
0.528	1.04293		0.528	2.39876
0.529	1.04202		0.529	2.39923
0.529	1.04184		0.529	2.40043
0.53	1.04182		0.53	2.40188
0.531	1.04146		0.531	2.4026
0.532	1.04141		0.532	2.40341
0.533	1.04129		0.533	2.40492
0.534	1.04104		0.534	2.40494
0.534	1.04126		0.534	2.40548
0.535	1.0413		0.535	2.40516
0.536	1.0418		0.536	2.40519
0.537	1.04203		0.537	2.40612
0.538	1.04208		0.538	2.40748
0.539	1.04259		0.539	2.40871
0.539	1.04295		0.539	2.41024
0.54	1.04293		0.54	2.41071
0.541	1.04219		0.541	2.41074
0.542	1.04205		0.542	2.41213
0.543	1.0423		0.543	2.4132
0.544	1.04138		0.544	2.41388
0.544	1.04015		0.544	2.41517
0.545	1.03996		0.545	2.41583
0.546	1.04		0.546	2.41625
0.547	1.03999		0.547	2.4175
0.548	1.04012		0.548	2.41885
0.549	1.03994		0.549	2.41946
0.549	1.03986		0.549	2.41936
0.55	1.03937		0.55	2.4197
0.551	1.03869		0.551	2.4211
0.552	1.03836		0.552	2.42264
0.553	1.03865		0.553	2.42392
0.554	1.03897		0.554	2.42469
0.554	1.03859		0.554	2.42567
0.555	1.03822		0.555	2.42656
0.556	1.03692		0.556	2.42766
0.557	1.03636		0.557	2.42891
0.558	1.0362		0.558	2.43003
0.559	1.03601		0.559	2.43136
0.559	1.03603		0.559	2.43194
0.56	1.03633		0.56	2.43149
0.561	1.03653		0.561	2.43268
0.562	1.03645		0.562	2.43389
0.563	1.0365		0.563	2.43408
0.564	1.03666		0.564	2.43481
0.564	1.03638		0.564	2.4359
0.565	1.03599		0.565	2.43676
0.566	1.03601		0.566	2.43741
0.567	1.03639		0.567	2.43818
0.568	1.03667		0.568	2.43902
0.569	1.03648		0.569	2.43972
0.569	1.03651		0.569	2.44084
0.57	1.03666		0.57	2.44275
0.571	1.03625		0.571	2.44375
0.572	1.03568		0.572	2.44434
0.573	1.03586		0.573	2.44473
0.574	1.03598		0.573	2.44537
0.574	1.03566		0.574	2.44652
0.575	1.03607		0.575	2.44781
0.576	1.03669		0.576	2.4493
0.577	1.03692		0.577	2.4512
0.578	1.03698		0.578	2.45236
0.578	1.03716		0.578	2.45269
0.579	1.03777		0.579	2.45276
0.58	1.03783		0.58	2.45289
0.581	1.03745		0.581	2.45278
0.582	1.0373		0.582	2.45354
0.583	1.03773		0.583	2.45446
0.583	1.03804		0.583	2.45473
0.584	1.03776		0.584	2.45539
0.585	1.0382		0.585	2.45707
0.586	1.03909		0.586	2.45743
0.587	1.03955		0.587	2.45856
0.588	1.03957		0.588	2.45899
0.588	1.03949		0.588	2.45878
0.589	1.03946		0.589	2.45922
0.59	1.03989		0.59	2.45962
0.591	1.03987		0.591	2.46092
0.592	1.03994		0.592	2.46253
0.593	1.03968		0.593	2.46368
0.593	1.03901		0.593	2.46348
0.594	1.03846		0.594	2.46411
0.595	1.03875		0.595	2.46479
0.596	1.03902		0.596	2.46473
0.597	1.03871		0.597	2.46593
0.598	1.03907		0.598	2.46624
0.598	1.03923		0.598	2.46631
0.599	1.03924		0.599	2.46718
0.6	1.0399		0.6	2.46775
0.601	1.0395		0.601	2.46828
0.602	1.03863		0.602	2.46963
0.603	1.03848		0.603	2.4697
0.603	1.03857		0.603	2.46907
0.604	1.03844		0.604	2.47052
0.605	1.03839		0.605	2.4716
0.606	1.03847		0.606	2.47206
0.607	1.03889		0.607	2.47268
0.608	1.03946		0.608	2.47339
0.608	1.03942		0.608	2.47409
0.609	1.03905		0.609	2.47442
0.61	1.03877		0.61	2.47464
0.611	1.0387		0.611	2.47477
0.612	1.03814		0.612	2.4748
0.613	1.03771		0.613	2.47503
0.613	1.0375		0.613	2.47574
0.614	1.03791		0.614	2.47662
0.615	1.03813		0.615	2.47749
0.616	1.03823		0.616	2.47769
0.617	1.03833		0.617	2.47783
0.618	1.03825		0.618	2.47715
0.618	1.03821		0.618	2.47622
0.619	1.03848		0.619	2.47672
0.62	1.03862		0.62	2.47783
0.621	1.03829		0.621	2.47945
0.622	1.03811		0.622	2.48044
0.623	1.03867		0.623	2.48115
0.623	1.03896		0.623	2.48188
0.624	1.03857		0.624	2.48238
0.625	1.03748		0.625	2.48332
0.626	1.03774		0.626	2.484
0.627	1.03838		0.627	2.48425
0.628	1.03776		0.628	2.48499
0.628	1.03704		0.628	2.48514
0.629	1.03669		0.629	2.48579
0.63	1.03599		0.63	2.48696
0.631	1.03594		0.631	2.48714
0.632	1.03586		0.632	2.48771
0.633	1.03548		0.633	2.48852
0.633	1.03551		0.633	2.48879
0.634	1.03627		0.634	2.48979
0.635	1.03759		0.635	2.49169
0.636	1.03779		0.636	2.49208
0.637	1.03767		0.637	2.49174
0.638	1.03712		0.638	2.49297
0.638	1.03716		0.638	2.49374
0.639	1.0372		0.639	2.49422
0.64	1.03716		0.64	2.49484
0.641	1.0371		0.641	2.49483
0.642	1.03685		0.642	2.49541
0.643	1.03649		0.643	2.49708
0.643	1.03641		0.643	2.49818
0.644	1.03647		0.644	2.49876
0.645	1.03602		0.645	2.50017
0.646	1.03573		0.646	2.50083
0.647	1.03565		0.647	2.50135
0.648	1.03573		0.648	2.50226
0.648	1.03579		0.648	2.5031
0.649	1.03539		0.649	2.50363
0.65	1.03524		0.65	2.50381
0.651	1.03508		0.651	2.50486
0.652	1.03478		0.652	2.50657
0.653	1.03468		0.652	2.50822
0.653	1.0346		0.653	2.50945
0.654	1.03463		0.654	2.50935
0.655	1.03429		0.655	2.5097
0.656	1.03384		0.656	2.50983
0.657	1.03381		0.657	2.51051
0.657	1.03411		0.657	2.5108
0.658	1.03402		0.658	2.51154
0.659	1.03409		0.659	2.51332
0.66	1.03384		0.66	2.5151
0.661	1.03288		0.661	2.51475
0.662	1.03179		0.662	2.51462
0.662	1.03117		0.662	2.51456
0.663	1.03041		0.663	2.51487
0.664	1.02956		0.664	2.51485
0.665	1.02929		0.665	2.51473
0.666	1.0294		0.666	2.51526
0.667	1.02962		0.667	2.51563
0.667	1.02945		0.667	2.51544
0.668	1.02921		0.668	2.51457
0.669	1.02966		0.669	2.51398
0.67	1.03022		0.67	2.5145
0.671	1.03012		0.671	2.51503
0.672	1.03025		0.672	2.51615
0.672	1.03078		0.672	2.51761
0.673	1.03113		0.673	2.51941
0.674	1.03123		0.674	2.52055
0.675	1.03064		0.675	2.52144
0.676	1.03018		0.676	2.52146
0.677	1.02895		0.677	2.52089
0.677	1.02928		0.677	2.52152
0.678	1.02951		0.678	2.52314
0.679	1.02999		0.679	2.52387
0.68	1.03093		0.68	2.5246
0.681	1.03168		0.681	2.52577
0.682	1.03197		0.682	2.52626
0.682	1.03158		0.682	2.52689
0.683	1.03168		0.683	2.52698
0.684	1.03234		0.684	2.52699
0.685	1.03311		0.685	2.52672
0.686	1.03207		0.686	2.52811
0.687	1.03219		0.687	2.52882
0.687	1.03233		0.687	2.52869
0.688	1.03194		0.688	2.5296
0.689	1.03203		0.689	2.52991
0.69	1.03207		0.69	2.53069
0.691	1.0317		0.691	2.53137
0.692	1.0315		0.692	2.53159
0.692	1.03121		0.692	2.53118
0.693	1.03156		0.693	2.52987
0.694	1.03186		0.694	2.52924
0.695	1.03197		0.695	2.52908
0.696	1.03228		0.696	2.52979
0.697	1.03228		0.697	2.53075
0.697	1.03237		0.697	2.53179
0.698	1.03192		0.698	2.53263
0.699	1.03153		0.699	2.5335
0.7	1.0315		0.7	2.53401
0.701	1.03121		0.701	2.53388
0.702	1.03145		0.702	2.53437
0.702	1.03193		0.702	2.53593
0.703	1.03345		0.703	2.53706
0.704	1.03476		0.704	2.53761
0.705	1.03544		0.705	2.53829
0.706	1.03618		0.706	2.53935
0.707	1.03654		0.707	2.53937
0.707	1.03724		0.707	2.54016
0.708	1.03818		0.708	2.54145
0.709	1.03887		0.709	2.54141
0.71	1.03866		0.71	2.54266
0.711	1.03803		0.711	2.5443
0.712	1.03791		0.712	2.54546
0.712	1.03839		0.712	2.54649
0.713	1.03967		0.713	2.5466
0.714	1.03954		0.714	2.54639
0.715	1.03886		0.715	2.5463
0.716	1.03942		0.716	2.54627
0.717	1.03989		0.717	2.54646
0.717	1.03937		0.717	2.5471
0.718	1.03936		0.718	2.54824
0.719	1.03865		0.719	2.54979
0.72	1.03825		0.72	2.55
0.721	1.03754		0.721	2.55046
0.722	1.03706		0.722	2.55074
0.722	1.03633		0.722	2.55059
0.723	1.03612		0.723	2.55096
0.724	1.03671		0.724	2.55087
0.725	1.03667		0.725	2.55114
0.726	1.03643		0.726	2.55133
0.727	1.03591		0.727	2.55224
0.727	1.03753		0.727	2.55235
0.728	1.03755		0.728	2.55295
0.729	1.03869		0.729	2.55338
0.73	1.039		0.73	2.55316
0.731	1.0393		0.731	2.55365
0.732	1.03907		0.731	2.5528
0.732	1.03875		0.732	2.55186
0.733	1.03857		0.733	2.55246
0.734	1.03876		0.734	2.55411
0.735	1.03923		0.735	2.55513
0.736	1.03906		0.736	2.55534
0.736	1.0393		0.736	2.55522
0.737	1.03889		0.737	2.5554
0.738	1.03937		0.738	2.55587
0.739	1.04018		0.739	2.55509
0.74	1.03974		0.74	2.55516
0.741	1.03964		0.741	2.55556
0.741	1.03934		0.741	2.55691
0.742	1.03906		0.742	2.55833
0.743	1.03763		0.743	2.55899
0.744	1.03798		0.744	2.55919
0.745	1.03689		0.745	2.55967
0.746	1.03555		0.746	2.55966
0.746	1.03562		0.746	2.56008
0.747	1.03466		0.747	2.56013
0.748	1.03378		0.748	2.56093
0.749	1.03303		0.749	2.56125
0.75	1.03246		0.75	2.56215
0.751	1.03132		0.751	2.56337
0.751	1.03127		0.751	2.56427
0.752	1.03205		0.752	2.56467
0.753	1.03103		0.753	2.56475
0.754	1.03145		0.754	2.56568
0.755	1.03023		0.755	2.5671
0.756	1.02995		0.756	2.56733
0.756	1.03047		0.756	2.56687
0.757	1.03057		0.757	2.56683
0.758	1.03129		0.758	2.56738
0.759	1.03205		0.759	2.56765
0.76	1.03244		0.76	2.56845
0.761	1.03289		0.761	2.56827
0.761	1.03286		0.761	2.56899
0.762	1.03284		0.762	2.5692
0.763	1.03282		0.763	2.56866
0.764	1.03284		0.764	2.56776
0.765	1.03309		0.765	2.56725
0.766	1.03364		0.766	2.56866
0.766	1.0348		0.766	2.57113
0.767	1.03518		0.767	2.57275
0.768	1.03574		0.768	2.57302
0.769	1.03513		0.769	2.57335
0.77	1.03573		0.77	2.57389
0.771	1.03525		0.771	2.5743
0.771	1.0349		0.771	2.57467
0.772	1.03477		0.772	2.57543
0.773	1.0352		0.773	2.57662
0.774	1.0354		0.774	2.57657
0.775	1.03547		0.775	2.57695
0.776	1.03588		0.776	2.57719
0.776	1.03545		0.776	2.57723
0.777	1.03525		0.777	2.57825
0.778	1.03491		0.778	2.5796
0.779	1.03539		0.779	2.58179
0.78	1.03538		0.78	2.58163
0.781	1.03456		0.781	2.58346
0.781	1.0349		0.781	2.58316
0.782	1.03529		0.782	2.58293
0.783	1.0357		0.783	2.58271
0.784	1.03598		0.784	2.58193
0.785	1.03703		0.785	2.58337
0.786	1.03726		0.786	2.58356
0.786	1.03735		0.786	2.58264
0.787	1.03759		0.787	2.58426
0.788	1.03739		0.788	2.58445
0.789	1.03833		0.789	2.58604
0.79	1.03951		0.79	2.58776
0.791	1.04001		0.791	2.58834
0.791	1.04034		0.791	2.58792
0.792	1.04069		0.792	2.58946
0.793	1.04029		0.793	2.5904
0.794	1.04061		0.794	2.59096
0.795	1.04132		0.795	2.59235
0.796	1.04067		0.796	2.59324
0.796	1.04105		0.796	2.59298
0.797	1.04048		0.797	2.59443
0.798	1.04057		0.798	2.59666
0.799	1.04078		0.799	2.59808
0.8	1.03967		0.8	2.5974
0.801	1.03937		0.801	2.59797
0.801	1.03909		0.801	2.59764
0.802	1.03862		0.802	2.59799
0.803	1.03747		0.803	2.59867
0.804	1.03717		0.804	2.60033
0.805	1.03722		0.805	2.60233
0.806	1.03768		0.806	2.60425
0.806	1.03726		0.806	2.60584
0.807	1.03677		0.807	2.60626
0.808	1.03547		0.808	2.60586
0.809	1.03599		0.809	2.60652
0.81	1.03468		0.81	2.60672
0.811	1.03461		0.81	2.60755
0.811	1.03419		0.811	2.60752
0.812	1.0335		0.812	2.60768
0.813	1.03407		0.813	2.60858
0.814	1.03362		0.814	2.60879
0.815	1.03317		0.815	2.61025
0.815	1.03341		0.815	2.61219
0.816	1.03342		0.816	2.61327
0.817	1.0326		0.817	2.61244
0.818	1.03242		0.818	2.61331
0.819	1.03162		0.819	2.61532
0.82	1.03216		0.82	2.61739
0.82	1.03269		0.82	2.61797
0.821	1.03285		0.821	2.6191
0.822	1.03274		0.822	2.61987
0.823	1.0332		0.823	2.62022
0.824	1.03273		0.824	2.62094
0.825	1.03226		0.825	2.62225
0.825	1.03232		0.825	2.62336
0.826	1.03204		0.826	2.62256
0.827	1.03219		0.827	2.62275
0.828	1.03257		0.828	2.62349
0.829	1.03252		0.829	2.62451
0.83	1.03271		0.83	2.62568
0.83	1.03347		0.83	2.62593
0.831	1.03313		0.831	2.62638
0.832	1.03253		0.832	2.62748
0.833	1.03198		0.833	2.62834
0.834	1.03192		0.834	2.62732
0.835	1.03237		0.835	2.6272
0.835	1.03234		0.835	2.6267
0.836	1.03221		0.836	2.62688
0.837	1.03183		0.837	2.6267
0.838	1.03128		0.838	2.62732
0.839	1.03191		0.839	2.62737
0.84	1.03183		0.84	2.62621
0.84	1.03177		0.84	2.6262
0.841	1.03218		0.841	2.6285
0.842	1.03243		0.842	2.62955
0.843	1.03252		0.843	2.63028
0.844	1.03235		0.844	2.63007
0.845	1.03329		0.845	2.63042
0.845	1.03462		0.845	2.63086
0.846	1.03399		0.846	2.63001
0.847	1.03307		0.847	2.63059
0.848	1.03327		0.848	2.63096
0.849	1.03366		0.849	2.63021
0.85	1.03438		0.85	2.63109
0.85	1.03372		0.85	2.63058
0.851	1.0332		0.851	2.63134
0.852	1.03394		0.852	2.63264
0.853	1.03356		0.853	2.63302
0.854	1.03389		0.854	2.63416
0.855	1.03387		0.855	2.63539
0.855	1.03388		0.855	2.63644
0.856	1.03378		0.856	2.63716
0.857	1.03312		0.857	2.6377
0.858	1.03309		0.858	2.63897
0.859	1.03383		0.859	2.64064
0.86	1.03431		0.86	2.64052
0.86	1.03547		0.86	2.63998
0.861	1.03579		0.861	2.63942
0.862	1.03545		0.862	2.6387
0.863	1.035		0.863	2.63733
0.864	1.03512		0.864	2.63776
0.865	1.03547		0.865	2.63967
0.865	1.03656		0.865	2.64114
0.866	1.03696		0.866	2.6417
0.867	1.03546		0.867	2.64269
0.868	1.03498		0.868	2.64383
0.869	1.03477		0.869	2.64436
0.87	1.0348		0.87	2.64529
0.87	1.03489		0.87	2.64627
0.871	1.03445		0.871	2.64673
0.872	1.03301		0.872	2.64741
0.873	1.0321		0.873	2.64774
0.874	1.03232		0.874	2.64774
0.875	1.03219		0.875	2.6482
0.875	1.0323		0.875	2.64975
0.876	1.03159		0.876	2.65106
0.877	1.03117		0.877	2.65258
0.878	1.03072		0.878	2.65349
0.879	1.03147		0.879	2.65375
0.88	1.03197		0.88	2.65423
0.88	1.03221		0.88	2.6543
0.881	1.03353		0.881	2.65596
0.882	1.03366		0.882	2.65729
0.883	1.03397		0.883	2.6573
0.884	1.03366		0.884	2.65758
0.885	1.03446		0.885	2.65838
0.885	1.035		0.885	2.65944
0.886	1.03514		0.886	2.65982
0.887	1.0345		0.887	2.65885
0.888	1.03505		0.888	2.65996
0.889	1.03518		0.889	2.66022
0.89	1.03489		0.889	2.66106
0.89	1.03443		0.89	2.66188
0.891	1.03329		0.891	2.66208
0.892	1.03303		0.892	2.66269
0.893	1.03364		0.893	2.66341
0.894	1.0333		0.894	2.66346
0.895	1.03336		0.894	2.66321
0.895	1.03333		0.895	2.6638
0.896	1.03335		0.896	2.66298
0.897	1.03366		0.897	2.66199
0.898	1.03363		0.898	2.66145
0.899	1.0336		0.899	2.66222
0.899	1.03321		0.899	2.66256
0.9	1.0327		0.9	2.66362
0.901	1.03203		0.901	2.66382
0.902	1.03144		0.902	2.66357
0.903	1.03159		0.903	2.66342
0.904	1.0322		0.904	2.66381
0.904	1.03244		0.904	2.66433
0.905	1.03279		0.905	2.66477
0.906	1.03221		0.906	2.66445
0.907	1.03151		0.907	2.66472
0.908	1.03109		0.908	2.66475
0.909	1.03222		0.909	2.66477
0.909	1.0334		0.909	2.66506
0.91	1.03328		0.91	2.66621
0.911	1.03267		0.911	2.6668
0.912	1.03289		0.912	2.66645
0.913	1.03368		0.913	2.66683
0.914	1.03436		0.914	2.66616
0.914	1.03511		0.914	2.66569
0.915	1.03532		0.915	2.66574
0.916	1.03531		0.916	2.66671
0.917	1.03549		0.917	2.66604
0.918	1.03572		0.918	2.66634
0.919	1.03597		0.919	2.66711
0.919	1.03592		0.919	2.66787
0.92	1.03637		0.92	2.66844
0.921	1.03671		0.921	2.66814
0.922	1.03683		0.922	2.66864
0.923	1.03638		0.923	2.66929
0.924	1.03644		0.924	2.66973
0.924	1.03673		0.924	2.67068
0.925	1.0364		0.925	2.67176
0.926	1.03487		0.926	2.6728
0.927	1.03497		0.927	2.67327
0.928	1.03432		0.928	2.67437
0.929	1.03452		0.929	2.67559
0.929	1.03427		0.929	2.67587
0.93	1.03539		0.93	2.67663
0.931	1.03604		0.931	2.67803
0.932	1.03571		0.932	2.67964
0.933	1.03567		0.933	2.68098
0.934	1.03548		0.934	2.6824
0.934	1.03501		0.934	2.68274
0.935	1.03462		0.935	2.68205
0.936	1.0345		0.936	2.68286
0.937	1.03462		0.937	2.68375
0.938	1.03485		0.938	2.68453
0.939	1.03494		0.939	2.68581
0.939	1.03513		0.939	2.68607
0.94	1.03573		0.94	2.68628
0.941	1.03631		0.941	2.68642
0.942	1.0367		0.942	2.68657
0.943	1.03717		0.943	2.68761
0.944	1.03752		0.944	2.68806
0.944	1.03768		0.944	2.68893
0.945	1.03719		0.945	2.69037
0.946	1.03677		0.946	2.69177
0.947	1.03689		0.947	2.69215
0.948	1.03697		0.948	2.69201
0.949	1.03693		0.949	2.69222
0.949	1.03719		0.949	2.69306
0.95	1.03744		0.95	2.69417
0.951	1.03744		0.951	2.69439
0.952	1.03783		0.952	2.69378
0.953	1.0382		0.953	2.69374
0.954	1.03787		0.954	2.69438
0.954	1.03724		0.954	2.69421
0.955	1.03683		0.955	2.69448
0.956	1.03676		0.956	2.69557
0.957	1.03641		0.957	2.69607
0.958	1.03676		0.958	2.69661
0.959	1.0368		0.959	2.69698
0.959	1.03681		0.959	2.69699
0.96	1.03704		0.96	2.69651
0.961	1.03709		0.961	2.69625
0.962	1.03687		0.962	2.696
0.963	1.03629		0.963	2.69666
0.964	1.03557		0.964	2.69665
0.964	1.0347		0.964	2.69648
0.965	1.03393		0.965	2.6956
0.966	1.03257		0.966	2.69531
0.967	1.03277		0.967	2.69521
0.968	1.03417		0.968	2.69475
0.969	1.03479		0.969	2.69461
0.969	1.03532		0.969	2.69409
0.97	1.03478		0.97	2.69396
0.971	1.03386		0.971	2.69458
0.972	1.03295		0.972	2.695
0.973	1.03223		0.973	2.69472
0.974	1.03251		0.973	2.69441
0.974	1.03325		0.974	2.69468
0.975	1.03357		0.975	2.69423
0.976	1.03384		0.976	2.69434
0.977	1.03395		0.977	2.69595
0.978	1.03385		0.978	2.6966
0.978	1.03322		0.978	2.69684
0.979	1.03252		0.979	2.6978
0.98	1.03229		0.98	2.69878
0.981	1.03211		0.981	2.69933
0.982	1.03181		0.982	2.69942
0.983	1.03192		0.983	2.70025
0.983	1.0317		0.983	2.70097
0.984	1.03151		0.984	2.70195
0.985	1.03079		0.985	2.70316
0.986	1.03017		0.986	2.70323
0.987	1.02974		0.987	2.70325
0.988	1.02986		0.988	2.70334
0.988	1.02966		0.988	2.70365
0.989	1.02941		0.989	2.70428
0.99	1.0289		0.99	2.70481
0.991	1.02889		0.991	2.7051
0.992	1.02858		0.992	2.70551
0.993	1.02784		0.993	2.70639
0.993	1.02795		0.993	2.7076
0.994	1.02815		0.994	2.70877
0.995	1.02816		0.995	2.70955
0.996	1.02826		0.996	2.71094
0.997	1.02818		0.997	2.71301
0.998	1.02774		0.998	2.71429
0.998	1.02774		0.998	2.71519
0.999	1.02779		0.999	2.7154
1	1.02748		1	2.71603
1.001	1.02756		1.001	2.71675
1.002	1.02734		1.002	2.71719
1.003	1.02748		1.003	2.71788
1.003	1.02738		1.003	2.71901
1.004	1.02642		1.004	2.71984
1.005	1.02584		1.005	2.71997
1.006	1.02612		1.006	2.72097
1.007	1.02625		1.007	2.72303
1.008	1.02636		1.008	2.72395
1.008	1.0265		1.008	2.72391
1.009	1.0259		1.009	2.72413
1.01	1.02538		1.01	2.72491
1.011	1.02511		1.011	2.7258
1.012	1.02548		1.012	2.72626
1.013	1.02604		1.013	2.72665
1.013	1.0264		1.013	2.72663
1.014	1.02704		1.014	2.72667
1.015	1.02749		1.015	2.72715
1.016	1.02708		1.016	2.72732
1.017	1.02654		1.017	2.72821
1.018	1.02657		1.018	2.72909
1.018	1.02672		1.018	2.72955
1.019	1.02648		1.019	2.72981
1.02	1.02641		1.02	2.7296
1.021	1.02671		1.021	2.7298
1.022	1.02701		1.022	2.72967
1.023	1.02716		1.023	2.72977
1.023	1.02685		1.023	2.7301
1.024	1.02659		1.024	2.73018
1.025	1.02654		1.025	2.73012
1.026	1.02622		1.026	2.72961
1.027	1.02621		1.027	2.72922
1.028	1.02596		1.028	2.72986
1.028	1.02539		1.028	2.7295
1.029	1.02547		1.029	2.72983
1.03	1.02518		1.03	2.73108
1.031	1.02469		1.031	2.73132
1.032	1.02461		1.032	2.73201
1.033	1.02395		1.033	2.73166
1.033	1.02353		1.033	2.73061
1.034	1.02331		1.034	2.73014
1.035	1.02264		1.035	2.73073
1.036	1.02232		1.036	2.73089
1.037	1.02254		1.037	2.73072
1.038	1.0221		1.038	2.73074
1.038	1.02162		1.038	2.73033
1.039	1.02198		1.039	2.7302
1.04	1.02207		1.04	2.73128
1.041	1.02177		1.041	2.73172
1.042	1.0216		1.042	2.73194
1.043	1.02132		1.043	2.73208
1.043	1.0212		1.043	2.73291
1.044	1.02119		1.044	2.73316
1.045	1.02109		1.045	2.73208
1.046	1.02153		1.046	2.73179
1.047	1.02258		1.047	2.73341
1.048	1.02254		1.048	2.73473
1.048	1.02285		1.048	2.73439
1.049	1.02318		1.049	2.73476
1.05	1.02333		1.05	2.73508
1.051	1.02327		1.051	2.73529
1.052	1.02305		1.052	2.73518
1.053	1.02329		1.052	2.73473
1.053	1.02357		1.053	2.73534
1.054	1.02387		1.054	2.73615
1.055	1.02417		1.055	2.73672
1.056	1.02356		1.056	2.73755
1.057	1.02289		1.057	2.7377
1.057	1.02331		1.057	2.73755
1.058	1.02455		1.058	2.73798
1.059	1.02412		1.059	2.73839
1.06	1.02367		1.06	2.73787
1.061	1.0244		1.061	2.73723
1.062	1.02477		1.062	2.73729
1.062	1.02491		1.062	2.73751
1.063	1.02505		1.063	2.73753
1.064	1.02454		1.064	2.73834
1.065	1.02436		1.065	2.73941
1.066	1.02459		1.066	2.74035
1.067	1.02442		1.067	2.74089
1.067	1.02434		1.067	2.74142
1.068	1.02482		1.068	2.74206
1.069	1.0252		1.069	2.74277
1.07	1.02563		1.07	2.74382
1.071	1.02579		1.071	2.74493
1.072	1.02513		1.072	2.74596
1.072	1.02544		1.072	2.74691
1.073	1.02551		1.073	2.74758
1.074	1.02523		1.074	2.74867
1.075	1.02522		1.075	2.74936
1.076	1.0256		1.076	2.74952
1.077	1.02582		1.077	2.74964
1.077	1.02586		1.077	2.75001
1.078	1.02531		1.078	2.75038
1.079	1.0253		1.079	2.75033
1.08	1.02601		1.08	2.75034
1.081	1.02625		1.081	2.7513
1.082	1.02692		1.082	2.75123
1.082	1.02737		1.082	2.75127
1.083	1.02711		1.083	2.7511
1.084	1.02726		1.084	2.75114
1.085	1.02751		1.085	2.75078
1.086	1.02678		1.086	2.75004
1.087	1.02673		1.087	2.75084
1.087	1.02694		1.087	2.75198
1.088	1.02617		1.088	2.75092
1.089	1.02548		1.089	2.75002
1.09	1.02509		1.09	2.74951
1.091	1.02512		1.091	2.74909
1.092	1.02517		1.092	2.74947
1.092	1.02506		1.092	2.75008
1.093	1.02446		1.093	2.75097
1.094	1.02426		1.094	2.75285
1.095	1.0244		1.095	2.75281
1.096	1.02415		1.096	2.75262
1.097	1.02389		1.097	2.75301
1.097	1.02431		1.097	2.75358
1.098	1.02415		1.098	2.7537
1.099	1.02275		1.099	2.75348
1.1	1.02133		1.1	2.75349
1.101	1.02248		1.101	2.75355
1.102	1.02385		1.102	2.75338
1.102	1.02423		1.102	2.75415
1.103	1.02479		1.103	2.75555
1.104	1.02488		1.104	2.75621
1.105	1.02511		1.105	2.75631
1.106	1.02493		1.106	2.75602
1.107	1.0248		1.107	2.75572
1.107	1.02441		1.107	2.75496
1.108	1.02409		1.108	2.75392
1.109	1.02447		1.109	2.75515
1.11	1.02523		1.11	2.7562
1.111	1.02534		1.111	2.75606
1.112	1.02607		1.112	2.75644
1.112	1.02584		1.112	2.75636
1.113	1.02629		1.113	2.75578
1.114	1.02659		1.114	2.75604
1.115	1.02659		1.115	2.75541
1.116	1.02774		1.116	2.75489
1.117	1.02862		1.117	2.7551
1.117	1.02867		1.117	2.75517
1.118	1.0284		1.118	2.75492
1.119	1.02802		1.119	2.75528
1.12	1.02823		1.12	2.75602
1.121	1.029		1.121	2.75615
1.122	1.02889		1.122	2.75595
1.122	1.02803		1.122	2.75544
1.123	1.02696		1.123	2.75463
1.124	1.02635		1.124	2.75446
1.125	1.02609		1.125	2.75468
1.126	1.02621		1.126	2.75525
1.127	1.02622		1.127	2.75611
1.127	1.02702		1.127	2.75616
1.128	1.0275		1.128	2.75637
1.129	1.0269		1.129	2.75689
1.13	1.02752		1.13	2.75772
1.131	1.02803		1.131	2.75809
1.132	1.02793		1.131	2.75895
1.132	1.02743		1.132	2.75983
1.133	1.02755		1.133	2.76026
1.134	1.02732		1.134	2.76033
1.135	1.02745		1.135	2.76116
1.136	1.02741		1.136	2.76044
1.136	1.02722		1.136	2.76082
1.137	1.02702		1.137	2.76194
1.138	1.02709		1.138	2.76234
1.139	1.02701		1.139	2.76188
1.14	1.02686		1.14	2.76209
1.141	1.02832		1.141	2.7639
1.141	1.02915		1.141	2.76489
1.142	1.02865		1.142	2.76441
1.143	1.0284		1.143	2.76501
1.144	1.02802		1.144	2.76483
1.145	1.02808		1.145	2.76493
1.146	1.02845		1.146	2.76485
1.146	1.02802		1.146	2.76527
1.147	1.02805		1.147	2.76682
1.148	1.02893		1.148	2.76799
1.149	1.03		1.149	2.76845
1.15	1.03058		1.15	2.76944
1.151	1.03094		1.151	2.76912
1.151	1.03023		1.151	2.76858
1.152	1.02991		1.152	2.7693
1.153	1.03001		1.153	2.7689
1.154	1.02991		1.154	2.76904
1.155	1.0298		1.155	2.77016
1.156	1.02868		1.156	2.7695
1.156	1.02891		1.156	2.76935
1.157	1.02897		1.157	2.76963
1.158	1.02953		1.158	2.77034
1.159	1.02957		1.159	2.77106
1.16	1.03026		1.16	2.77128
1.161	1.02934		1.161	2.77123
1.161	1.02994		1.161	2.77155
1.162	1.02955		1.162	2.77235
1.163	1.02976		1.163	2.77287
1.164	1.03124		1.164	2.77243
1.165	1.03133		1.165	2.77335
1.166	1.0319		1.166	2.77442
1.166	1.03266		1.166	2.77577
1.167	1.03327		1.167	2.77676
1.168	1.03271		1.168	2.77674
1.169	1.03175		1.169	2.77816
1.17	1.03066		1.17	2.77924
1.171	1.03072		1.171	2.77964
1.171	1.03103		1.171	2.78024
1.172	1.03103		1.172	2.78014
1.173	1.03123		1.173	2.78058
1.174	1.03152		1.174	2.77997
1.175	1.03148		1.175	2.78007
1.176	1.03173		1.176	2.78029
1.176	1.0324		1.176	2.78038
1.177	1.03271		1.177	2.78091
1.178	1.03298		1.178	2.78144
1.179	1.03263		1.179	2.78153
1.18	1.03311		1.18	2.78117
1.181	1.03272		1.181	2.7816
1.181	1.03349		1.181	2.78192
1.182	1.03388		1.182	2.78151
1.183	1.03339		1.183	2.78066
1.184	1.0335		1.184	2.77995
1.185	1.03377		1.185	2.78108
1.186	1.03248		1.186	2.78277
1.186	1.03204		1.186	2.78469
1.187	1.03158		1.187	2.78493
1.188	1.03168		1.188	2.78533
1.189	1.0322		1.189	2.78524
1.19	1.03228		1.19	2.78501
1.191	1.0309		1.191	2.78455
1.191	1.03017		1.191	2.78557
1.192	1.03038		1.192	2.78477
1.193	1.03		1.193	2.78493
1.194	1.03054		1.194	2.78497
1.195	1.03021		1.195	2.78577
1.196	1.03057		1.196	2.78557
1.196	1.02992		1.196	2.78528
1.197	1.03011		1.197	2.78607
1.198	1.0304		1.198	2.78653
1.199	1.03058		1.199	2.78695
1.2	1.03074		1.2	2.78754
1.201	1.03136		1.201	2.78715
1.201	1.03071		1.201	2.78752
1.202	1.03158		1.202	2.78759
1.203	1.03091		1.203	2.7878
1.204	1.03124		1.204	2.78797
1.205	1.03074		1.205	2.78839
1.206	1.03074		1.206	2.78883
1.206	1.03109		1.206	2.78846
1.207	1.0311		1.207	2.78828
1.208	1.03055		1.208	2.7886
1.209	1.02953		1.209	2.78807
1.21	1.02975		1.21	2.78985
1.211	1.03102		1.21	2.78908
1.211	1.03198		1.211	2.78852
1.212	1.03201		1.212	2.7886
1.213	1.0314		1.213	2.78792
1.214	1.03159		1.214	2.7892
1.215	1.03171		1.215	2.78914
1.215	1.03095		1.215	2.78902
1.216	1.0305		1.216	2.78947
1.217	1.03041		1.217	2.79077
1.218	1.03027		1.218	2.79024
1.219	1.03011		1.219	2.78956
1.22	1.0297		1.22	2.78935
1.22	1.03024		1.22	2.78902
1.221	1.03096		1.221	2.7892
1.222	1.0309		1.222	2.78976
1.223	1.03099		1.223	2.78951
1.224	1.03031		1.224	2.79033
1.225	1.03043		1.225	2.79186
1.225	1.03029		1.225	2.79348
1.226	1.02968		1.226	2.79203
1.227	1.03077		1.227	2.79179
1.228	1.0314		1.228	2.79076
1.229	1.03155		1.229	2.7891
1.23	1.03163		1.23	2.7896
1.23	1.03208		1.23	2.78992
1.231	1.03134		1.231	2.79002
1.232	1.03241		1.232	2.79115
1.233	1.03322		1.233	2.79148
1.234	1.03272		1.234	2.79303
1.235	1.03326		1.235	2.7928
1.235	1.03243		1.235	2.79323
1.236	1.03164		1.236	2.7933
1.237	1.03248		1.237	2.79364
1.238	1.03407		1.238	2.79281
1.239	1.03537		1.239	2.79164
1.24	1.03511		1.24	2.79169
1.24	1.03483		1.24	2.79153
1.241	1.03314		1.241	2.79083
1.242	1.03203		1.242	2.79049
1.243	1.03241		1.243	2.79066
1.244	1.03195		1.244	2.79108
1.245	1.03347		1.245	2.79048
1.245	1.03308		1.245	2.78949
1.246	1.03283		1.246	2.78907
1.247	1.03169		1.247	2.79022
1.248	1.03159		1.248	2.79051
1.249	1.03008		1.249	2.79102
1.25	1.03097		1.25	2.79063
1.25	1.03189		1.25	2.791
1.251	1.03164		1.251	2.78977
1.252	1.03034		1.252	2.79027
1.253	1.03066		1.253	2.79072
1.254	1.03152		1.254	2.79005
1.255	1.0314		1.255	2.78922
1.255	1.0317		1.255	2.78831
1.256	1.03128		1.256	2.78776
1.257	1.03161		1.257	2.78815
1.258	1.03146		1.258	2.78787
1.259	1.03133		1.259	2.78636
1.26	1.03137		1.26	2.78607
1.26	1.03065		1.26	2.78737
1.261	1.03076		1.261	2.7876
1.262	1.03036		1.262	2.78741
1.263	1.02943		1.263	2.78617
1.264	1.02943		1.264	2.78595
1.265	1.02917		1.265	2.78534
1.265	1.02967		1.265	2.78404
1.266	1.02978		1.266	2.78301
1.267	1.03011		1.267	2.78278
1.268	1.0306		1.268	2.7836
1.269	1.0308		1.269	2.78303
1.27	1.03002		1.27	2.78217
1.27	1.02957		1.27	2.7829
1.271	1.02924		1.271	2.78246
1.272	1.02876		1.272	2.78043
1.273	1.02947		1.273	2.78001
1.274	1.02947		1.274	2.7789
1.275	1.02982		1.275	2.77819
1.275	1.02995		1.275	2.776
1.276	1.02994		1.276	2.77633
1.277	1.03057		1.277	2.77649
1.278	1.03112		1.278	2.77624
1.279	1.03069		1.279	2.77607
1.28	1.02974		1.28	2.77696
1.28	1.02893		1.28	2.77752
1.281	1.02897		1.281	2.77784
1.282	1.02921		1.282	2.77758
1.283	1.0294		1.283	2.77749
1.284	1.02905		1.284	2.778
1.285	1.02869		1.285	2.77889
1.285	1.0285		1.285	2.77795
1.286	1.02767		1.286	2.77768
1.287	1.02839		1.287	2.77859
1.288	1.02944		1.288	2.77732
1.289	1.03026		1.289	2.77585
1.29	1.02991		1.289	2.77529
1.29	1.03108		1.29	2.77431
1.291	1.03147		1.291	2.77392
1.292	1.03141		1.292	2.77351
1.293	1.03091		1.293	2.77336
1.294	1.0311		1.294	2.77293
1.294	1.03064		1.294	2.77219
1.295	1.02976		1.295	2.77197
1.296	1.02994		1.296	2.77218
1.297	1.02961		1.297	2.77273
1.298	1.029		1.298	2.773
1.299	1.02922		1.299	2.77284
1.299	1.02948		1.299	2.77255
1.3	1.02982		1.3	2.77225
1.301	1.03024		1.301	2.77177
1.302	1.03123		1.302	2.77058
1.303	1.03107		1.303	2.77068
1.304	1.03236		1.304	2.77108
1.304	1.03228		1.304	2.77181
1.305	1.03133		1.305	2.77126
1.306	1.03165		1.306	2.77112
1.307	1.03092		1.307	2.77129
1.308	1.03048		1.308	2.77192
1.309	1.0298		1.309	2.77258
1.309	1.02923		1.309	2.77273
1.31	1.02918		1.31	2.77299
1.311	1.02908		1.311	2.77317
1.312	1.02946		1.312	2.77324
1.313	1.03003		1.313	2.77346
1.314	1.03033		1.314	2.77523
1.314	1.03066		1.314	2.77556
1.315	1.03069		1.315	2.77616
1.316	1.03016		1.316	2.77635
1.317	1.02904		1.317	2.77759
1.318	1.02843		1.318	2.77755
1.319	1.02837		1.319	2.77661
1.319	1.02824		1.319	2.7762
1.32	1.02789		1.32	2.77595
1.321	1.0282		1.321	2.77483
1.322	1.02887		1.322	2.77442
1.323	1.02941		1.323	2.77395
1.324	1.02942		1.324	2.77437
1.324	1.02958		1.324	2.77454
1.325	1.02965		1.325	2.77447
1.326	1.02948		1.326	2.77406
1.327	1.02957		1.327	2.77536
1.328	1.02974		1.328	2.776
1.329	1.02851		1.329	2.77576
1.329	1.02722		1.329	2.77635
1.33	1.02597		1.33	2.77718
1.331	1.02579		1.331	2.77755
1.332	1.0252		1.332	2.77791
1.333	1.02514		1.333	2.77811
1.334	1.02506		1.334	2.77754
1.334	1.02491		1.334	2.77772
1.335	1.02518		1.335	2.77754
1.336	1.02566		1.336	2.77769
1.337	1.02665		1.337	2.77818
1.338	1.027		1.338	2.78043
1.339	1.02713		1.339	2.78032
1.339	1.02832		1.339	2.78016
1.34	1.02967		1.34	2.78034
1.341	1.03005		1.341	2.78136
1.342	1.02903		1.342	2.78267
1.343	1.0281		1.343	2.7834
1.344	1.02784		1.344	2.78398
1.344	1.02784		1.344	2.78353
1.345	1.02685		1.345	2.78375
1.346	1.02683		1.346	2.78453
1.347	1.02704		1.347	2.78534
1.348	1.02684		1.348	2.78587
1.349	1.02667		1.349	2.78641
1.349	1.02683		1.349	2.7859
1.35	1.02676		1.35	2.78503
1.351	1.02679		1.351	2.78468
1.352	1.02673		1.352	2.78455
1.353	1.02707		1.353	2.78525
1.354	1.02684		1.354	2.78625
1.354	1.02665		1.354	2.78735
1.355	1.02661		1.355	2.78786
1.356	1.02593		1.356	2.78836
1.357	1.02541		1.357	2.78868
1.358	1.02539		1.358	2.78859
1.359	1.02653		1.359	2.78852
1.359	1.02657		1.359	2.7892
1.36	1.02603		1.36	2.79067
1.361	1.02598		1.361	2.79181
1.362	1.02588		1.362	2.79225
1.363	1.02558		1.363	2.79319
1.364	1.02549		1.364	2.79425
1.364	1.02525		1.364	2.79517
1.365	1.02529		1.365	2.79597
1.366	1.02587		1.366	2.79711
1.367	1.02675		1.367	2.79846
1.368	1.02749		1.368	2.79823
1.369	1.02778		1.368	2.79767
1.369	1.02763		1.369	2.79767
1.37	1.02803		1.37	2.79767
1.371	1.02833		1.371	2.79836
1.372	1.02853		1.372	2.79899
1.373	1.029		1.373	2.799
1.374	1.02924		1.373	2.79961
1.374	1.02859		1.374	2.80008
1.375	1.0279		1.375	2.80052
1.376	1.02789		1.376	2.80092
1.377	1.02765		1.377	2.80138
1.378	1.02758		1.378	2.80238
1.378	1.02748		1.378	2.80335
1.379	1.02731		1.379	2.80213
1.38	1.02685		1.38	2.8013
1.381	1.02616		1.381	2.80173
1.382	1.02509		1.382	2.80275
1.383	1.02475		1.383	2.80353
1.383	1.02562		1.383	2.80418
1.384	1.02645		1.384	2.80442
1.385	1.02696		1.385	2.80538
1.386	1.02748		1.386	2.806
1.387	1.02823		1.387	2.80615
1.388	1.02846		1.388	2.80641
1.388	1.02898		1.388	2.80644
1.389	1.02974		1.389	2.80665
1.39	1.02976		1.39	2.80578
1.391	1.02965		1.391	2.80591
1.392	1.0294		1.392	2.80663
1.393	1.0289		1.393	2.80644
1.393	1.02885		1.393	2.80672
1.394	1.02892		1.394	2.80621
1.395	1.029		1.395	2.80617
1.396	1.02922		1.396	2.80528
1.397	1.0292		1.397	2.8047
1.398	1.02892		1.398	2.80416
1.398	1.02902		1.398	2.80436
1.399	1.0296		1.399	2.80489
1.4	1.02986		1.4	2.80527
1.401	1.03009		1.401	2.8056
1.402	1.03043		1.402	2.80489
1.403	1.03107		1.403	2.80452
1.403	1.03171		1.403	2.80425
1.404	1.03168		1.404	2.80374
1.405	1.03077		1.405	2.80349
1.406	1.03027		1.406	2.80337
1.407	1.03021		1.407	2.80262
1.408	1.02961		1.408	2.80207
1.408	1.02889		1.408	2.80136
1.409	1.02897		1.409	2.80118
1.41	1.02923		1.41	2.80194
1.411	1.02897		1.411	2.80241
1.412	1.02835		1.412	2.80311
1.413	1.02823		1.413	2.80329
1.413	1.02812		1.413	2.80296
1.414	1.02776		1.414	2.80376
1.415	1.0278		1.415	2.80472
1.416	1.02871		1.416	2.80471
1.417	1.02937		1.417	2.8057
1.418	1.02935		1.418	2.80662
1.418	1.02922		1.418	2.80719
1.419	1.02921		1.419	2.80774
1.42	1.02911		1.42	2.8078
1.421	1.02873		1.421	2.80774
1.422	1.02864		1.422	2.80803
1.423	1.02884		1.423	2.80825
1.423	1.02887		1.423	2.8072
1.424	1.0293		1.424	2.80551
1.425	1.02951		1.425	2.80492
1.426	1.02978		1.426	2.80504
1.427	1.02957		1.427	2.80509
1.428	1.02926		1.428	2.80499
1.428	1.02842		1.428	2.80552
1.429	1.0276		1.429	2.80597
1.43	1.02758		1.43	2.80714
1.431	1.02755		1.431	2.80886
1.432	1.02787		1.432	2.81074
1.433	1.02845		1.433	2.81237
1.433	1.02891		1.433	2.81311
1.434	1.02929		1.434	2.814
1.435	1.02975		1.435	2.8152
1.436	1.02997		1.436	2.8166
1.437	1.02972		1.437	2.81733
1.438	1.02906		1.438	2.81747
1.438	1.02842		1.438	2.81755
1.439	1.02844		1.439	2.81783
1.44	1.02839		1.44	2.81804
1.441	1.02768		1.441	2.8184
1.442	1.02723		1.442	2.81949
1.443	1.02722		1.443	2.82059
1.443	1.02703		1.443	2.82109
1.444	1.02725		1.444	2.82159
1.445	1.02712		1.445	2.82296
1.446	1.02701		1.446	2.82491
1.447	1.0279		1.447	2.82628
1.448	1.02872		1.447	2.82748
1.448	1.02847		1.448	2.82918
1.449	1.02848		1.449	2.83051
1.45	1.02888		1.45	2.83143
1.451	1.02872		1.451	2.8318
1.452	1.02858		1.452	2.83185
1.453	1.02919		1.452	2.83207
1.453	1.02954		1.453	2.83253
1.454	1.02994		1.454	2.83336
1.455	1.03074		1.455	2.83416
1.456	1.0312		1.456	2.83399
1.457	1.0315		1.457	2.83297
1.457	1.0314		1.457	2.83368
1.458	1.03098		1.458	2.83439
1.459	1.03145		1.459	2.83374
1.46	1.03197		1.46	2.83344
1.461	1.03185		1.461	2.83397
1.462	1.03189		1.462	2.83362
1.462	1.03255		1.462	2.83341
1.463	1.03345		1.463	2.83423
1.464	1.03421		1.464	2.83541
1.465	1.03437		1.465	2.83692
1.466	1.03353		1.466	2.83878
1.467	1.0326		1.467	2.83938
1.467	1.03237		1.467	2.83948
1.468	1.03234		1.468	2.83897
1.469	1.03157		1.469	2.83838
1.47	1.03148		1.47	2.83862
1.471	1.03227		1.471	2.83861
1.472	1.03237		1.472	2.83862
1.472	1.03195		1.472	2.8383
1.473	1.03117		1.473	2.83741
1.474	1.03083		1.474	2.83669
1.475	1.03053		1.475	2.8369
1.476	1.03116		1.476	2.83659
1.477	1.03153		1.477	2.83649
1.477	1.0315		1.477	2.83592
1.478	1.03172		1.478	2.83602
1.479	1.03199		1.479	2.83618
1.48	1.03252		1.48	2.8365
1.481	1.033		1.481	2.83668
1.482	1.03305		1.482	2.83699
1.482	1.03327		1.482	2.83677
1.483	1.03319		1.483	2.836
1.484	1.03303		1.484	2.83476
1.485	1.03339		1.485	2.83424
1.486	1.03311		1.486	2.83415
1.487	1.03298		1.487	2.83361
1.487	1.03325		1.487	2.83283
1.488	1.03304		1.488	2.8317
1.489	1.03231		1.489	2.83033
1.49	1.03208		1.49	2.82872
1.491	1.03222		1.491	2.82746
1.492	1.03222		1.492	2.82759
1.492	1.03233		1.492	2.82795
1.493	1.03208		1.493	2.82849
1.494	1.03241		1.494	2.82894
1.495	1.03315		1.495	2.82914
1.496	1.03389		1.496	2.82917
1.497	1.0337		1.497	2.82978
1.497	1.03322		1.497	2.83108
1.498	1.03342		1.498	2.83211
1.499	1.03266		1.499	2.83182
1.5	1.03245		1.5	2.83051
1.501	1.03227		1.501	2.83052
1.502	1.03207		1.502	2.83114
1.502	1.03165		1.502	2.83105
1.503	1.03148		1.503	2.83136
1.504	1.03066		1.504	2.83182
1.505	1.0298		1.505	2.83222
1.506	1.02893		1.506	2.83256
1.507	1.0285		1.507	2.8324
1.507	1.02894		1.507	2.83223
1.508	1.02975		1.508	2.83193
1.509	1.02966		1.509	2.83249
1.51	1.02946		1.51	2.83296
1.511	1.02952		1.511	2.83329
1.512	1.02994		1.512	2.83408
1.512	1.02932		1.512	2.83426
1.513	1.02933		1.513	2.83428
1.514	1.02986		1.514	2.83421
1.515	1.03011		1.515	2.83343
1.516	1.02981		1.516	2.83391
1.517	1.0296		1.517	2.83318
1.517	1.02935		1.517	2.83299
1.518	1.02891		1.518	2.83298
1.519	1.02788		1.519	2.83332
1.52	1.02745		1.52	2.83323
1.521	1.02749		1.521	2.83447
1.522	1.02758		1.522	2.8347
1.522	1.02738		1.522	2.83521
1.523	1.02768		1.523	2.83516
1.524	1.02774		1.524	2.83509
1.525	1.0277		1.525	2.83543
1.526	1.02764		1.526	2.83629
1.527	1.02748		1.526	2.83618
1.527	1.0273		1.527	2.83702
1.528	1.0262		1.528	2.8384
1.529	1.026		1.529	2.83923
1.53	1.02544		1.53	2.83979
1.531	1.02601		1.531	2.84028
1.532	1.02625		1.531	2.8414
1.532	1.0261		1.532	2.84283
1.533	1.02647		1.533	2.84233
1.534	1.02645		1.534	2.84254
1.535	1.02693		1.535	2.84279
1.536	1.0265		1.536	2.84221
1.536	1.02653		1.536	2.84255
1.537	1.02633		1.537	2.84312
1.538	1.02645		1.538	2.84308
1.539	1.02796		1.539	2.84274
1.54	1.02798		1.54	2.8422
1.541	1.02812		1.541	2.84223
1.541	1.02846		1.541	2.8433
1.542	1.02824		1.542	2.84386
1.543	1.02795		1.543	2.84432
1.544	1.02903		1.544	2.84449
1.545	1.02895		1.545	2.84469
1.546	1.02893		1.546	2.84534
1.546	1.0295		1.546	2.84559
1.547	1.02921		1.547	2.84507
1.548	1.02907		1.548	2.84457
1.549	1.02986		1.549	2.84581
1.55	1.03015		1.55	2.84649
1.551	1.03036		1.551	2.84632
1.551	1.03126		1.551	2.8464
1.552	1.03096		1.552	2.84708
1.553	1.03092		1.553	2.84724
1.554	1.03122		1.554	2.84758
1.555	1.03098		1.555	2.84794
1.556	1.03109		1.556	2.8479
1.556	1.03078		1.556	2.84938
1.557	1.03126		1.557	2.84974
1.558	1.03213		1.558	2.85037
1.559	1.03304		1.559	2.85113
1.56	1.03283		1.56	2.85107
1.561	1.03365		1.561	2.8507
1.561	1.03451		1.561	2.84904
1.562	1.03458		1.562	2.84889
1.563	1.0346		1.563	2.84873
1.564	1.03477		1.564	2.84976
1.565	1.03372		1.565	2.85178
1.566	1.03406		1.566	2.85309
1.566	1.03414		1.566	2.85397
1.567	1.03439		1.567	2.85309
1.568	1.03441		1.568	2.85432
1.569	1.03414		1.569	2.85347
1.57	1.0346		1.57	2.85219
1.571	1.0345		1.571	2.85271
1.571	1.03448		1.571	2.85275
1.572	1.03435		1.572	2.85304
1.573	1.03539		1.573	2.85319
1.574	1.0358		1.574	2.8525
1.575	1.03576		1.575	2.85265
1.576	1.03543		1.576	2.85328
1.576	1.03582		1.576	2.85354
1.577	1.03618		1.577	2.85455
1.578	1.03526		1.578	2.85446
1.579	1.03446		1.579	2.85447
1.58	1.03369		1.58	2.85512
1.581	1.03163		1.581	2.85553
1.581	1.03072		1.581	2.85634
1.582	1.03069		1.582	2.85674
1.583	1.03023		1.583	2.85703
1.584	1.02963		1.584	2.85819
1.585	1.03107		1.585	2.85773
1.586	1.03085		1.586	2.85882
1.586	1.03032		1.586	2.85962
1.587	1.03073		1.587	2.86002
1.588	1.0303		1.588	2.86088
1.589	1.03068		1.589	2.86134
1.59	1.03086		1.59	2.86142
1.591	1.03076		1.591	2.86023
1.591	1.02962		1.591	2.85996
1.592	1.02945		1.592	2.85993
1.593	1.02809		1.593	2.86166
1.594	1.02942		1.594	2.86269
1.595	1.02968		1.595	2.86268
1.596	1.03077		1.596	2.86317
1.596	1.03126		1.596	2.86318
1.597	1.03073		1.597	2.86349
1.598	1.03109		1.598	2.8628
1.599	1.03128		1.599	2.86407
1.6	1.03018		1.6	2.86441
1.601	1.02911		1.601	2.86506
1.601	1.02847		1.601	2.86688
1.602	1.02874		1.602	2.86826
1.603	1.02846		1.603	2.87108
1.604	1.0287		1.604	2.87028
1.605	1.02816		1.605	2.87144
1.606	1.02703		1.605	2.87128
1.606	1.02809		1.606	2.87071
1.607	1.02751		1.607	2.87097
1.608	1.02761		1.608	2.87139
1.609	1.02779		1.609	2.87293
1.61	1.0276		1.61	2.87256
1.611	1.02751		1.61	2.87315
1.611	1.02753		1.611	2.87318
1.612	1.0275		1.612	2.87411
1.613	1.02789		1.613	2.87417
1.614	1.02818		1.614	2.87487
1.615	1.02711		1.615	2.87528
1.615	1.02636		1.615	2.87577
1.616	1.02609		1.616	2.87526
1.617	1.02677		1.617	2.87513
1.618	1.02634		1.618	2.87499
1.619	1.02589		1.619	2.87452
1.62	1.02633		1.62	2.87508
1.62	1.02698		1.62	2.87488
1.621	1.02762		1.621	2.87458
1.622	1.02851		1.622	2.87439
1.623	1.02914		1.623	2.87394
1.624	1.0294		1.624	2.87387
1.625	1.02989		1.625	2.87352
1.625	1.03069		1.625	2.87416
1.626	1.02989		1.626	2.87471
1.627	1.03003		1.627	2.87446
1.628	1.03042		1.628	2.87362
1.629	1.03039		1.629	2.8733
1.63	1.0309		1.63	2.87253
1.63	1.03096		1.63	2.8734
1.631	1.03149		1.631	2.87422
1.632	1.0316		1.632	2.87516
1.633	1.03286		1.633	2.87565
1.634	1.03355		1.634	2.87624
1.635	1.03378		1.635	2.87512
1.635	1.03318		1.635	2.87467
1.636	1.03253		1.636	2.87475
1.637	1.03129		1.637	2.87485
1.638	1.03053		1.638	2.87549
1.639	1.03008		1.639	2.87607
1.64	1.0298		1.64	2.87579
1.64	1.02948		1.64	2.87485
1.641	1.02988		1.641	2.87462
1.642	1.03053		1.642	2.87355
1.643	1.03068		1.643	2.87322
1.644	1.03098		1.644	2.87433
1.645	1.03123		1.645	2.87339
1.645	1.03094		1.645	2.8742
1.646	1.0312		1.646	2.87362
1.647	1.03224		1.647	2.8738
1.648	1.03304		1.648	2.87325
1.649	1.03339		1.649	2.87254
1.65	1.03295		1.65	2.87288
1.65	1.03274		1.65	2.87283
1.651	1.03252		1.651	2.87294
1.652	1.0334		1.652	2.8738
1.653	1.0343		1.653	2.8761
1.654	1.03454		1.654	2.87456
1.655	1.03513		1.655	2.87378
1.655	1.03568		1.655	2.87434
1.656	1.03549		1.656	2.87408
1.657	1.03534		1.657	2.87472
1.658	1.03494		1.658	2.87661
1.659	1.03415		1.659	2.87646
1.66	1.03555		1.66	2.87679
1.66	1.03571		1.66	2.87731
[truncated: 28,066 more rows]
